# Supplementary material for: Host hydrocarbons protect symbiont transmission from a radical host defense
Source: Proc Natl Acad Sci U S A. 2023 Jul 24;120(31):e2302721120. doi: 10.1073/pnas.2302721120 (PMC10400980; doi:10.1073/pnas.2302721120)
Supplement: Supplementary file 2 — Dataset S01 (XLSX) [file pnas.2302721120.sd01.xlsx]

## Sheet: 1D_gel
Dataset S1: Soluble proteins identified by LC-MS in AGS in beewolf brood cells after 1D and 2D gel separation. CSPT = gene identifier of Candidatus Streptomyces philanthi biovar triangulum; Beewolf-Backbone-contig = contig derived from de novo transcriptome of beewolf antennae (NCBI Bioproject PRJNA542283); NA = best hit results from translated transcripts of beewolf antennae, however no closely …
MSE									Mascot							MS-Blast DB KAL_Beewolf_PRO_20180309					MS-Blast DB KAL_StreptomycesPRO_20180309
Classification (Combined - using peptides detected in >= 1% samples with their max PLGS scores)	Accession	Description	Samples where the PROTEIN was detected	Sample with Best Detection	MSE Score	MSE Matched Peptides	MSE Sequence Coverage	MSE Average Mass	Count of Mascot Detections	Mascot Detections in Samples	Mascot DB	Description	Unique Peptides	Mascot Mass	Mascot Score	Count of MS-Blast Detections	MS-Blast Detections in Samples	Description	Number of HSPs	MS-Blast Total Score	Count of MS-Blast Detections	MS-Blast Detections in Samples	Description	Number of HSPs	MS-Blast Total Score
Conclusive	A0JMZ3	ZYG11_XENLA Protein zyg-11 homolog OS=Xenopus laevis GN=zyg-11 PE=2 SV=1 sp|A0JMZ3|ZYG11_XENLA Protein zyg-11 homolog OS=Xenopus laevis GN=zyg-11 PE=2 SV=1	C7	C7	54	3	5.19	84217	0							0					0
Conclusive	A0LII5	RPOC_SYNFM DNA-directed RNA polymerase subunit beta' OS=Syntrophobacter fumaroxidans (strain DSM 10017 / MPOB) GN=rpoC PE=3 SV=1 sp|A0LII5|RPOC_SYNFM DNA-directed RNA polymerase subunit beta' OS=Syntrophobacter fumaroxidans (strain DSM 10017 / MPOB) GN=rpoC PE=3 SV=1	C7	C7	127	8	3.7	151585	0							0					0
Conclusive	A0LR17	CH601_ACIC1 60 kDa chaperonin 1 OS=Acidothermus cellulolyticus (strain ATCC 43068 / 11B) GN=groL1 PE=3 SV=1 sp|A0LR17|CH601_ACIC1 60 kDa chaperonin 1 OS=Acidothermus cellulolyticus (strain ATCC 43068 / 11B) GN=groL1 PE=3 SV=1	A9, A10, C2, C3	C3	117 - 2414	3 - 5	3.15 - 11.32	57212	0							0					0
Conclusive	A0LRL3	RPOB_ACIC1 DNA-directed RNA polymerase subunit beta OS=Acidothermus cellulolyticus (strain ATCC 43068 / 11B) GN=rpoB PE=3 SV=1 sp|A0LRL3|RPOB_ACIC1 DNA-directed RNA polymerase subunit beta OS=Acidothermus cellulolyticus (strain ATCC 43068 / 11B) GN=rpoB PE=3 SV=1	C6, C7	C6	448, 1181	6, 9	3.68, 8.38	130044	0							0					0
Conclusive	A0LSL6	ATPB_ACIC1 ATP synthase subunit beta OS=Acidothermus cellulolyticus (strain ATCC 43068 / 11B) GN=atpD PE=3 SV=1 sp|A0LSL6|ATPB_ACIC1 ATP synthase subunit beta OS=Acidothermus cellulolyticus (strain ATCC 43068 / 11B) GN=atpD PE=3 SV=1	C1, C2	C1	468, 1785	2, 6	5.10, 15.51	53715	0							0					0
Conclusive	A0LV20	PNP_ACIC1 Polyribonucleotide nucleotidyltransferase OS=Acidothermus cellulolyticus (strain ATCC 43068 / 11B) GN=pnp PE=3 SV=1 sp|A0LV20|PNP_ACIC1 Polyribonucleotide nucleotidyltransferase OS=Acidothermus cellulolyticus (strain ATCC 43068 / 11B) GN=pnp PE=3 SV=1	C5, C6	C6	108, 457	5, 9	3.84, 9.21	83793	0							0					0
Conclusive	A0PMB7	RPOA_MYCUA DNA-directed RNA polymerase subunit alpha OS=Mycobacterium ulcerans (strain Agy99) GN=rpoA PE=3 SV=1 sp|A0PMB7|RPOA_MYCUA DNA-directed RNA polymerase subunit alpha OS=Mycobacterium ulcerans (strain Agy99) GN=rpoA PE=3 SV=1	B10, B11	B11	655, 2023	2, 6	7.78, 22.48	37799	0							0					0
Conclusive	A0PXT8	RPOB_CLONN DNA-directed RNA polymerase subunit beta OS=Clostridium novyi (strain NT) GN=rpoB PE=3 SV=1 sp|A0PXT8|RPOB_CLONN DNA-directed RNA polymerase subunit beta OS=Clostridium novyi (strain NT) GN=rpoB PE=3 SV=1	C6	C6	211	4	4.03	140291	0							0					0
Conclusive	A0PXT9	RPOC_CLONN DNA-directed RNA polymerase subunit beta' OS=Clostridium novyi (strain NT) GN=rpoC PE=3 SV=1 sp|A0PXT9|RPOC_CLONN DNA-directed RNA polymerase subunit beta' OS=Clostridium novyi (strain NT) GN=rpoC PE=3 SV=1	C7	C7	138	7	5.23	133253	0							0					0
Conclusive	A0R1V9	AHPC_MYCS2 Alkyl hydroperoxide reductase subunit C OS=Mycobacterium smegmatis (strain ATCC 700084 / mc(2)155) GN=MSMEG_4891 PE=1 SV=1 sp|A0R1V9|AHPC_MYCS2 Alkyl hydroperoxide reductase subunit C OS=Mycobacterium smegmatis (strain ATCC 700084 / mc(2)155) GN=MSMEG_4891 PE=1 SV=1	A7	A7	693	2	13.85	21855	0							0					0
Conclusive	A0R7G6	INO1_MYCS2 Inositol-3-phosphate synthase OS=Mycobacterium smegmatis (strain ATCC 700084 / mc(2)155) GN=ino1 PE=1 SV=1 sp|A0R7G6|INO1_MYCS2 Inositol-3-phosphate synthase OS=Mycobacterium smegmatis (strain ATCC 700084 / mc(2)155) GN=ino1 PE=1 SV=1	B9, B10	B9	96, 318	3, 4	6.06, 14.05	39414	0							0					0
Conclusive	A1AMM6	PNP_PELPD Polyribonucleotide nucleotidyltransferase OS=Pelobacter propionicus (strain DSM 2379 / NBRC 103807 / OttBd1) GN=pnp PE=3 SV=1 sp|A1AMM6|PNP_PELPD Polyribonucleotide nucleotidyltransferase OS=Pelobacter propionicus (strain DSM 2379 / NBRC 103807 / OttBd1) GN=pnp PE=3 SV=1	C6	C6	230	5	8.64	76528	0							0					0
Conclusive	A1R3H9	CH601_ARTAT 60 kDa chaperonin 1 OS=Arthrobacter aurescens (strain TC1) GN=groL1 PE=3 SV=1 sp|A1R3H9|CH601_ARTAT 60 kDa chaperonin 1 OS=Arthrobacter aurescens (strain TC1) GN=groL1 PE=3 SV=1	A8, A9, A10, B1, C1, C2, C3	C2	75 - 11751	4 - 9	6.65 - 20.52	56633	0							0					0
Conclusive	A1R7V5	ATPA_ARTAT ATP synthase subunit alpha OS=Arthrobacter aurescens (strain TC1) GN=atpA PE=3 SV=2 sp|A1R7V5|ATPA_ARTAT ATP synthase subunit alpha OS=Arthrobacter aurescens (strain TC1) GN=atpA PE=3 SV=2	C2	C2	204	6	6.97	58856	0							0					0
Conclusive	A1R525	PNP_ARTAT Polyribonucleotide nucleotidyltransferase OS=Arthrobacter aurescens (strain TC1) GN=pnp PE=3 SV=1 sp|A1R525|PNP_ARTAT Polyribonucleotide nucleotidyltransferase OS=Arthrobacter aurescens (strain TC1) GN=pnp PE=3 SV=1	C4, C5, C6	C6	188 - 1977	4 - 10	2.93 - 16.40	80552	0							0					0
Conclusive	A1SEK1	RPOB_NOCSJ DNA-directed RNA polymerase subunit beta OS=Nocardioides sp. (strain ATCC BAA-499 / JS614) GN=rpoB PE=3 SV=1 sp|A1SEK1|RPOB_NOCSJ DNA-directed RNA polymerase subunit beta OS=Nocardioides sp. (strain ATCC BAA-499 / JS614) GN=rpoB PE=3 SV=1	C6, C7	C6	449, 1024	9	7.29, 8.83	130164	0							0					0
Conclusive	A1SHJ1	ATPB_NOCSJ ATP synthase subunit beta OS=Nocardioides sp. (strain ATCC BAA-499 / JS614) GN=atpD PE=3 SV=1 sp|A1SHJ1|ATPB_NOCSJ ATP synthase subunit beta OS=Nocardioides sp. (strain ATCC BAA-499 / JS614) GN=atpD PE=3 SV=1	C1, C2	C1	1593, 3258	2, 4	5.17, 14.05	52802	0							0					0
Conclusive	A1SMW1	CH601_NOCSJ 60 kDa chaperonin 1 OS=Nocardioides sp. (strain ATCC BAA-499 / JS614) GN=groL1 PE=3 SV=1 sp|A1SMW1|CH601_NOCSJ 60 kDa chaperonin 1 OS=Nocardioides sp. (strain ATCC BAA-499 / JS614) GN=groL1 PE=3 SV=1	A9, A10, C2	C2	167 - 462	2 - 4	3.51 - 5.73	57344	0							0					0
Conclusive	A1SNN5	EFTU_NOCSJ Elongation factor Tu OS=Nocardioides sp. (strain ATCC BAA-499 / JS614) GN=tuf PE=3 SV=1 sp|A1SNN5|EFTU_NOCSJ Elongation factor Tu OS=Nocardioides sp. (strain ATCC BAA-499 / JS614) GN=tuf PE=3 SV=1	B2, B9, B10, B11, B12, C1	B11	327 - 2375	1 - 5	4.03 - 15.62	43967	0							0					0
Conclusive	A1SP05	GPMA_NOCSJ 2_3-bisphosphoglycerate-dependent phosphoglycerate mutase OS=Nocardioides sp. (strain ATCC BAA-499 / JS614) GN=gpmA PE=3 SV=1 sp|A1SP05|GPMA_NOCSJ 2,3-bisphosphoglycerate-dependent phosphoglycerate mutase OS=Nocardioides sp. (strain ATCC BAA-499 / JS614) GN=gpmA PE=3 SV=1	B2	B2	177	3	15.38	27693	0							0					0
Conclusive	A1USC8	RPOB_BARBK DNA-directed RNA polymerase subunit beta OS=Bartonella bacilliformis (strain ATCC 35685 / KC583) GN=rpoB PE=3 SV=1 sp|A1USC8|RPOB_BARBK DNA-directed RNA polymerase subunit beta OS=Bartonella bacilliformis (strain ATCC 35685 / KC583) GN=rpoB PE=3 SV=1	C6, C7	C7	184, 189	1, 7	0.58, 3.90	155246	0							0					0
Conclusive	A3MS28	RFCS_PYRCJ Replication factor C small subunit OS=Pyrobaculum calidifontis (strain JCM 11548 / VA1) GN=rfcS PE=3 SV=1 sp|A3MS28|RFCS_PYRCJ Replication factor C small subunit OS=Pyrobaculum calidifontis (strain JCM 11548 / VA1) GN=rfcS PE=3 SV=1	C5	C5	105	2	7.98	37058	0							0					0
Conclusive	A3Q976	RPOC_SHELP DNA-directed RNA polymerase subunit beta' OS=Shewanella loihica (strain ATCC BAA-1088 / PV-4) GN=rpoC PE=3 SV=1 sp|A3Q976|RPOC_SHELP DNA-directed RNA polymerase subunit beta' OS=Shewanella loihica (strain ATCC BAA-1088 / PV-4) GN=rpoC PE=3 SV=1	C7	C7	117	9	5.7	156153	0							0					0
Conclusive	A3QER4	THIC_SHELP Phosphomethylpyrimidine synthase OS=Shewanella loihica (strain ATCC BAA-1088 / PV-4) GN=thiC PE=3 SV=1 sp|A3QER4|THIC_SHELP Phosphomethylpyrimidine synthase OS=Shewanella loihica (strain ATCC BAA-1088 / PV-4) GN=thiC PE=3 SV=1	C1	C1	145	4	10.54	76748	0							0					0
Conclusive	A4FPA5	CH602_SACEN 60 kDa chaperonin 2 OS=Saccharopolyspora erythraea (strain ATCC 11635 / DSM 40517 / JCM 4748 / NBRC 13426 / NCIMB 8594 / NRRL 2338) GN=groL2 PE=3 SV=1 sp|A4FPA5|CH602_SACEN 60 kDa chaperonin 2 OS=Saccharopolyspora erythraea (strain ATCC 11635 / DSM 40517 / JCM 4748 / NBRC 13426 / NCIMB 8594 / NRRL 2338) GN=groL2 PE=3 SV=1	A7, A9, A10, C2, C3	A9	173 - 1045	1 - 5	2.41 - 8.53	56781	0							0					0
Conclusive	A4FPP3	RPOB_SACEN DNA-directed RNA polymerase subunit beta OS=Saccharopolyspora erythraea (strain ATCC 11635 / DSM 40517 / JCM 4748 / NBRC 13426 / NCIMB 8594 / NRRL 2338) GN=rpoB PE=3 SV=1 sp|A4FPP3|RPOB_SACEN DNA-directed RNA polymerase subunit beta OS=Saccharopolyspora erythraea (strain ATCC 11635 / DSM 40517 / JCM 4748 / NBRC 13426 / NCIMB 8594 / NRRL 2338) GN=rpoB PE=3 SV=1	C6, C7	C7	285, 815	4, 10	2.75, 7.56	129083	0							0					0
Conclusive	A4T1P4	RPOB_MYCGI DNA-directed RNA polymerase subunit beta OS=Mycobacterium gilvum (strain PYR-GCK) GN=rpoB PE=3 SV=1 sp|A4T1P4|RPOB_MYCGI DNA-directed RNA polymerase subunit beta OS=Mycobacterium gilvum (strain PYR-GCK) GN=rpoB PE=3 SV=1	C6, C7	C6	326, 835	7, 8	3.24, 10.22	129630	0							0					0
Conclusive	A4T2X3	CH601_MYCGI 60 kDa chaperonin 1 OS=Mycobacterium gilvum (strain PYR-GCK) GN=groL1 PE=3 SV=1 sp|A4T2X3|CH601_MYCGI 60 kDa chaperonin 1 OS=Mycobacterium gilvum (strain PYR-GCK) GN=groL1 PE=3 SV=1	A6, A8, A9, A10, A12, B1, C2, C3	B1	115 - 3798	2 - 7	2.77 - 11.83	56342	0							0					0
Conclusive	A5CC93	RPOB_ORITB DNA-directed RNA polymerase subunit beta OS=Orientia tsutsugamushi (strain Boryong) GN=rpoB PE=3 SV=1 sp|A5CC93|RPOB_ORITB DNA-directed RNA polymerase subunit beta OS=Orientia tsutsugamushi (strain Boryong) GN=rpoB PE=3 SV=1	C6	C6	204	6	5.88	154632	0							0					0
Conclusive	A5GTE9	FBSB_SYNR3 D-fructose 1_6-bisphosphatase class 2/sedoheptulose 1_7-bisphosphatase OS=Synechococcus sp. (strain RCC307) GN=SynRCC307_1255 PE=3 SV=1 sp|A5GTE9|FBSB_SYNR3 D-fructose 1,6-bisphosphatase class 2/sedoheptulose 1,7-bisphosphatase OS=Synechococcus sp. (strain RCC307) GN=SynRCC307_1255 PE=3 SV=1	C2	C2	201	2	8.08	35209	0							0					0
Conclusive	A5WH34	RPOC_PSYWF DNA-directed RNA polymerase subunit beta' OS=Psychrobacter sp. (strain PRwf-1) GN=rpoC PE=3 SV=1 sp|A5WH34|RPOC_PSYWF DNA-directed RNA polymerase subunit beta' OS=Psychrobacter sp. (strain PRwf-1) GN=rpoC PE=3 SV=1	C7	C7	111	5	2.13	156418	0							0					0
Conclusive	A6LPQ4	RPOB_CLOB8 DNA-directed RNA polymerase subunit beta OS=Clostridium beijerinckii (strain ATCC 51743 / NCIMB 8052) GN=rpoB PE=3 SV=1 sp|A6LPQ4|RPOB_CLOB8 DNA-directed RNA polymerase subunit beta OS=Clostridium beijerinckii (strain ATCC 51743 / NCIMB 8052) GN=rpoB PE=3 SV=1	C6	C6	223	7	3.56	139344	0							0					0
Conclusive	A6TWJ0	RPOB_ALKMQ DNA-directed RNA polymerase subunit beta OS=Alkaliphilus metalliredigens (strain QYMF) GN=rpoB PE=3 SV=1 sp|A6TWJ0|RPOB_ALKMQ DNA-directed RNA polymerase subunit beta OS=Alkaliphilus metalliredigens (strain QYMF) GN=rpoB PE=3 SV=1	C6, C7	C6	173, 211	2, 5	0.64, 4.33	140014	0							0					0
Conclusive	A6U851	RPOB_SINMW DNA-directed RNA polymerase subunit beta OS=Sinorhizobium medicae (strain WSM419) GN=rpoB PE=3 SV=1 sp|A6U851|RPOB_SINMW DNA-directed RNA polymerase subunit beta OS=Sinorhizobium medicae (strain WSM419) GN=rpoB PE=3 SV=1	C6, C7	C6	183, 202	3, 8	2.32, 3.19	153624	0							0					0
Conclusive	A6W815	PNP_KINRD Polyribonucleotide nucleotidyltransferase OS=Kineococcus radiotolerans (strain ATCC BAA-149 / DSM 14245 / SRS30216) GN=pnp PE=3 SV=1 sp|A6W815|PNP_KINRD Polyribonucleotide nucleotidyltransferase OS=Kineococcus radiotolerans (strain ATCC BAA-149 / DSM 14245 / SRS30216) GN=pnp PE=3 SV=1	C5, C6	C5	189, 543	6, 7	8.85, 9.12	79192	0							0					0
Conclusive	A6WE60	CH602_KINRD 60 kDa chaperonin 2 OS=Kineococcus radiotolerans (strain ATCC BAA-149 / DSM 14245 / SRS30216) GN=groL2 PE=3 SV=1 sp|A6WE60|CH602_KINRD 60 kDa chaperonin 2 OS=Kineococcus radiotolerans (strain ATCC BAA-149 / DSM 14245 / SRS30216) GN=groL2 PE=3 SV=1	A6, A9, A10, A12, B1, C2, C3	C2	67 - 3470	2 - 10	2.77 - 27.31	56666	0							0					0
Conclusive	A6WF55	GLYA_KINRD Serine hydroxymethyltransferase OS=Kineococcus radiotolerans (strain ATCC BAA-149 / DSM 14245 / SRS30216) GN=glyA PE=3 SV=1 sp|A6WF55|GLYA_KINRD Serine hydroxymethyltransferase OS=Kineococcus radiotolerans (strain ATCC BAA-149 / DSM 14245 / SRS30216) GN=glyA PE=3 SV=1	A10, B12, C1	B12	183 - 883	3 - 6	4.15 - 13.82	46202	0							0					0
Conclusive	A7HWQ5	RPOC_PARL1 DNA-directed RNA polymerase subunit beta' OS=Parvibaculum lavamentivorans (strain DS-1 / DSM 13023 / NCIMB 13966) GN=rpoC PE=3 SV=1 sp|A7HWQ5|RPOC_PARL1 DNA-directed RNA polymerase subunit beta' OS=Parvibaculum lavamentivorans (strain DS-1 / DSM 13023 / NCIMB 13966) GN=rpoC PE=3 SV=1	C7	C7	111	6	3.29	155002	0							0					0
Conclusive	A7Z6X8	NADD_BACVZ Probable nicotinate-nucleotide adenylyltransferase OS=Bacillus velezensis (strain DSM 23117 / BGSC 10A6 / FZB42) GN=nadD PE=3 SV=1 sp|A7Z6X8|NADD_BACVZ Probable nicotinate-nucleotide adenylyltransferase OS=Bacillus velezensis (strain DSM 23117 / BGSC 10A6 / FZB42) GN=nadD PE=3 SV=1	B10	B10	231	1	5.29	22245	0							0					0
Conclusive	A8H566	THIC_SHEPA Phosphomethylpyrimidine synthase OS=Shewanella pealeana (strain ATCC 700345 / ANG-SQ1) GN=thiC PE=3 SV=1 sp|A8H566|THIC_SHEPA Phosphomethylpyrimidine synthase OS=Shewanella pealeana (strain ATCC 700345 / ANG-SQ1) GN=thiC PE=3 SV=1	C1	C1	103	5	10.64	75177	0							0					0
Conclusive	A8LM41	RPOC_DINSH DNA-directed RNA polymerase subunit beta' OS=Dinoroseobacter shibae (strain DSM 16493 / NCIMB 14021 / DFL 12) GN=rpoC PE=3 SV=1 sp|A8LM41|RPOC_DINSH DNA-directed RNA polymerase subunit beta' OS=Dinoroseobacter shibae (strain DSM 16493 / NCIMB 14021 / DFL 12) GN=rpoC PE=3 SV=1	C7	C7	112	5	1.98	157979	0							0					0
Conclusive	A9WMA0	CH601_RENSM 60 kDa chaperonin 1 OS=Renibacterium salmoninarum (strain ATCC 33209 / DSM 20767 / JCM 11484 / NBRC 15589 / NCIMB 2235) GN=groL1 PE=3 SV=2 sp|A9WMA0|CH601_RENSM 60 kDa chaperonin 1 OS=Renibacterium salmoninarum (strain ATCC 33209 / DSM 20767 / JCM 11484 / NBRC 15589 / NCIMB 2235) GN=groL1 PE=3 SV=2	C2, C3	C3	395, 2023	5, 6	10.52, 10.89	56919	0							0					0
Conclusive	B0TX03	EFTU_FRAP2 Elongation factor Tu OS=Francisella philomiragia subsp. philomiragia (strain ATCC 25017) GN=tuf PE=3 SV=1 sp|B0TX03|EFTU_FRAP2 Elongation factor Tu OS=Francisella philomiragia subsp. philomiragia (strain ATCC 25017) GN=tuf PE=3 SV=1	B11	B11	191	3	13.45	43551	0							0					0
Conclusive	B1HTI6	SYG_LYSSC Glycine--tRNA ligase OS=Lysinibacillus sphaericus (strain C3-41) GN=glyQS PE=3 SV=1 sp|B1HTI6|SYG_LYSSC Glycine--tRNA ligase OS=Lysinibacillus sphaericus (strain C3-41) GN=glyQS PE=3 SV=1	C5	C5	118	4	9.11	53826	0							0					0
Conclusive	B1MH61	RPOC_MYCA9 DNA-directed RNA polymerase subunit beta' OS=Mycobacterium abscessus (strain ATCC 19977 / DSM 44196 / CIP 104536 / JCM 13569 / NCTC 13031 / TMC 1543) GN=rpoC PE=3 SV=1 sp|B1MH61|RPOC_MYCA9 DNA-directed RNA polymerase subunit beta' OS=Mycobacterium abscessus (strain ATCC 19977 / DSM 44196 / CIP 104536 / JCM 13569 / NCTC 13031 / TMC 1543) GN=rpoC PE=3 SV=1	C7	C7	572	12	10.46	147227	0							0					0
Conclusive	B1W441	RPOC_STRGG DNA-directed RNA polymerase subunit beta' OS=Streptomyces griseus subsp. griseus (strain JCM 4626 / NBRC 13350) GN=rpoC PE=3 SV=1 sp|B1W441|RPOC_STRGG DNA-directed RNA polymerase subunit beta' OS=Streptomyces griseus subsp. griseus (strain JCM 4626 / NBRC 13350) GN=rpoC PE=3 SV=1	C7	C7	1257	27	24.94	145213	0							0					0
Conclusive	B1YGU3	RPOC_EXIS2 DNA-directed RNA polymerase subunit beta' OS=Exiguobacterium sibiricum (strain DSM 17290 / JCM 13490 / 255-15) GN=rpoC PE=3 SV=1 sp|B1YGU3|RPOC_EXIS2 DNA-directed RNA polymerase subunit beta' OS=Exiguobacterium sibiricum (strain DSM 17290 / JCM 13490 / 255-15) GN=rpoC PE=3 SV=1	C7	C7	130	12	7.34	134748	0							0					0
Conclusive	B1YJ30	NAGB_EXIS2 Glucosamine-6-phosphate deaminase OS=Exiguobacterium sibiricum (strain DSM 17290 / JCM 13490 / 255-15) GN=nagB PE=3 SV=1 sp|B1YJ30|NAGB_EXIS2 Glucosamine-6-phosphate deaminase OS=Exiguobacterium sibiricum (strain DSM 17290 / JCM 13490 / 255-15) GN=nagB PE=3 SV=1	C6	C6	99	2	8.73	28365	0							0					0
Conclusive	B1ZIB4	PQQB_METPB Coenzyme PQQ synthesis protein B OS=Methylobacterium populi (strain ATCC BAA-705 / NCIMB 13946 / BJ001) GN=pqqB PE=3 SV=1 sp|B1ZIB4|PQQB_METPB Coenzyme PQQ synthesis protein B OS=Methylobacterium populi (strain ATCC BAA-705 / NCIMB 13946 / BJ001) GN=pqqB PE=3 SV=1	B2	B2	235	4	18.73	32207	0							0					0
Conclusive	B3DTE2	RPOB_BIFLD DNA-directed RNA polymerase subunit beta OS=Bifidobacterium longum (strain DJO10A) GN=rpoB PE=3 SV=1 sp|B3DTE2|RPOB_BIFLD DNA-directed RNA polymerase subunit beta OS=Bifidobacterium longum (strain DJO10A) GN=rpoB PE=3 SV=1	C6, C7	C6	264, 721	3, 6	0.84, 5.73	131872	0							0					0
Conclusive	B3E164	RPOC_METI4 DNA-directed RNA polymerase subunit beta' OS=Methylacidiphilum infernorum (isolate V4) GN=rpoC PE=3 SV=1 sp|B3E164|RPOC_METI4 DNA-directed RNA polymerase subunit beta' OS=Methylacidiphilum infernorum (isolate V4) GN=rpoC PE=3 SV=1	C7	C7	116	6	3.6	156903	0							0					0
Conclusive	B6IWZ8	Y3464_RHOCS UPF0234 protein RC1_3464 OS=Rhodospirillum centenum (strain ATCC 51521 / SW) GN=RC1_3464 PE=3 SV=1 sp|B6IWZ8|Y3464_RHOCS UPF0234 protein RC1_3464 OS=Rhodospirillum centenum (strain ATCC 51521 / SW) GN=RC1_3464 PE=3 SV=1	B12	B12	222	3	22.98	18388	0							0					0
Conclusive	B8DLM7	RPOB_DESVM DNA-directed RNA polymerase subunit beta OS=Desulfovibrio vulgaris (strain Miyazaki F / DSM 19637) GN=rpoB PE=3 SV=1 sp|B8DLM7|RPOB_DESVM DNA-directed RNA polymerase subunit beta OS=Desulfovibrio vulgaris (strain Miyazaki F / DSM 19637) GN=rpoB PE=3 SV=1	C6, C7	C7	184, 195	1, 8	0.58, 3.50	153380	0							0					0
Conclusive	B8J1A8	RPOB_DESDA DNA-directed RNA polymerase subunit beta OS=Desulfovibrio desulfuricans (strain ATCC 27774 / DSM 6949) GN=rpoB PE=3 SV=1 sp|B8J1A8|RPOB_DESDA DNA-directed RNA polymerase subunit beta OS=Desulfovibrio desulfuricans (strain ATCC 27774 / DSM 6949) GN=rpoB PE=3 SV=1	C7	C7	190	8	3.77	154643	0							0					0
Conclusive	Beewolf_Backbone_contig1010_full_rev_frame_2	citrate synthase	B8, B11, B12	B8	1157 - 2791	3 - 4	22.30 - 38.13	15118	0							3	B8, B11, B12	Beewolf-Backbone_contig1010_full_rev_frame_2	1 - 4	70 - 273	0
Conclusive	Beewolf_Backbone_contig6511_full_fwd_frame_2	asparagine synthase (glutamine-hydrolyzing)	B1, B2, B3, B4, B6, B11, B12, C1, C2, C3, C4, C5, C6	C4	113 - 6523	6 - 50	3.54 - 29.98	214475	12	A1, A7, B2, B3, B4, B5, B6, B11, C1, C3, C4, C5	KAL_Beewolf_PRO	Beewolf-Backbone_contig6511_full_fwd_frame_2	1 - 6	214368	59 - 498	11	A7, B2, B3, B5, B6, B11, C1, C2, C3, C4, C5	Beewolf-Backbone_contig6511_full_fwd_frame_2	1 - 13	66 - 908	0
Conclusive	Beewolf_Backbone_contig6519_full_fwd_frame_0	hypothetical	protein	LOC408275	170	3	8.85	38847	0							0					0
Conclusive	Beewolf_Backbone_contig6687_full_fwd_frame_1	modular polyketide synthase	C6, C7	C6	247, 701	8, 10	14.33, 26.40	74694	0							0					0
Conclusive	Beewolf_Backbone_contig7745_full_fwd_frame_2	iron-responsive element-binding protein 1	B12, C6, C7	C7	180 - 395	1 - 8	0.56 - 5.74	184586	0							0					0
Conclusive	Beewolf_Backbone_contig8089_full_fwd_frame_2	6-deoxyerythronolide-b synthase	C6, C7	C6	305, 541	7, 8	17.54, 23.22	67638	0							0					0
Conclusive	Beewolf_Backbone_contig8152_full_rev_frame_0	aminopeptidase n	C2, C5, C6, C7	C6	276 - 1514	5 - 17	17.34 - 59.25	40914	2	C6, C7	KAL_Beewolf_PRO	Beewolf-Backbone_contig8152_full_rev_frame_0	1	40892	74, 78	2	C6, C7	Beewolf-Backbone_contig8152_full_rev_frame_0	1	63, 71	0
Conclusive	Beewolf_Backbone_contig8407_full_fwd_frame_0	nadh:ubiquinone oxidoreductase complex i intermediate-associated protein -containing protein	A9	A9	81	1	2.6	58116	1	A9	KAL_Beewolf_PRO	Beewolf-Backbone_contig8407_full_fwd_frame_0	1	58087	81	1	A9	Beewolf-Backbone_contig8407_full_fwd_frame_0	1	67	0
Conclusive	Beewolf_Backbone_contig9114_full_fwd_frame_2	acyl- dehydrogenase	A7, A8, A9, A10, B6, B7, B8	B7	45 - 2550	6 - 14	5.21 - 17.16	123507	5	A2, A7, A8, A10, B6	KAL_Beewolf_PRO	Beewolf-Backbone_contig9114_full_fwd_frame_2	1 - 3	123443	69 - 238	5	A2, A7, A8, B6, B7	Beewolf-Backbone_contig9114_full_fwd_frame_2	1 - 6	72 - 394	0
Conclusive	Beewolf_Backbone_contig10253_full_rev_frame_1	single-strand binding protein	A7	A7	3241	5	20.34	31867	0							1	A7	Beewolf-Backbone_contig10253_full_rev_frame_1	2	159	0
Conclusive	Beewolf_Backbone_contig14093_full_fwd_frame_0	atp synthase delta subunit	C2, C3	C2	458, 3139	5	15.65, 18.37	47884	0							0					0
Conclusive	Beewolf_Backbone_contig14150_full_rev_frame_1	teratocyte released chitinase	B9, B10, C2, C3	C2	627 - 1984	6 - 12	15.69 - 29.92	54387	1	B9	KAL_Beewolf_PRO	Beewolf-Backbone_contig14150_full_rev_frame_1	3	54363	228	2	B9, B10	Beewolf-Backbone_contig14150_full_rev_frame_1	2, 6	144, 458	0
Conclusive	Beewolf_Backbone_contig14204_full_fwd_frame_0	serine protease easter	A10, A11, A12, B2, B3, B4, B5, B6	B5	103 - 1585	5 - 14	2.97 - 20.13	121281	9	A10, A11, A12, B2, B3, B4, B5, B6, B7	KAL_Beewolf_PRO	Beewolf-Backbone_contig14204_full_fwd_frame_0	1 - 2	121240	71 - 172	11	A2, A7, A10, A11, A12, B2, B3, B4, B5, B6, B7	Beewolf-Backbone_contig14204_full_fwd_frame_0	1 - 10	84 - 806	0
Conclusive	Beewolf_Backbone_contig15088_full_fwd_frame_1	angiotensin-converting enzyme	C4, C5, C6, C7	C5	274 - 12556	5 - 33	7.15 - 42.51	86633	3	C4, C5, C6	KAL_Beewolf_PRO	Beewolf-Backbone_contig15088_full_fwd_frame_1	1 - 3	86589	68 - 190	3	C4, C5, C6	Beewolf-Backbone_contig15088_full_fwd_frame_1	3 - 17	240 - 1249	0
Conclusive	Beewolf_Backbone_contig15805_full_fwd_frame_0	glucosamine-fructose-6-phosphate aminotransferase	A12	A12	229	5	8.63	67879	1	A12	KAL_Beewolf_PRO	Beewolf-Backbone_contig15805_full_fwd_frame_0	1	67849	73	1	A12	Beewolf-Backbone_contig15805_full_fwd_frame_0	1	66	0
Conclusive	Beewolf_Backbone_contig16978_full_fwd_frame_1	---NA---	B11	B11	127	2	8.08	39917	0							0					0
Conclusive	Beewolf_Backbone_contig20119_full_fwd_frame_1	protein creg1	A10, A11, A12, B1	A10	179 - 477	2 - 6	2.37 - 10.85	69348	7	A5, A8, A9, A10, A11, A12, B1	KAL_Beewolf_PRO	Beewolf-Backbone_contig20119_full_fwd_frame_1	1	69311	61 - 101	5	A9, A10, A11, A12, B1	Beewolf-Backbone_contig20119_full_fwd_frame_1	1 - 3	79 - 250	0
Conclusive	Beewolf_Backbone_contig22020_full_fwd_frame_0	---NA---	C3	C3	701	1	13.6	14587	0							0					0
Conclusive	Beewolf_Backbone_contig28075_full_fwd_frame_1	cadherin 23	B11	B11	196	3	10.76	29441	0							0					0
Conclusive	Beewolf_Backbone_contig29509_full_fwd_frame_0	---NA---	C3	C3	237	3	29.09	12970	0							0					0
Conclusive	Beewolf_Backbone_contig29685_full_fwd_frame_0	---NA---	B10	B10	128	3	31.58	11342	0							0					0
Conclusive	Beewolf_Backbone_contig32831_full_rev_frame_0	---NA---	C1	C1	337	2	26.74	9871	0							0					0
Conclusive	Beewolf_Backbone_contig38010_full_rev_frame_0	---NA---	A11, B1, B12, C1	A11	150 - 552	1	20.21	11551	0							0					0
Conclusive	Beewolf_Backbone_contig38988_full_rev_frame_0	serine threonine-protein kinase polo	B11	B11	142	2	8.41	12927	0							0					0
Conclusive	Beewolf_Backbone_contig39615_full_rev_frame_2	angiotensin-converting enzyme	C5	C5	1245	1	24.42	10114	0							0					0
Conclusive	Beewolf_Backbone_contig40686_full_fwd_frame_0	crotonyl-CoA	reductase	B11	249 - 1981	2 - 7	4.26 - 15.10	85817	2	B12, C1	KAL_Beewolf_PRO	Beewolf-Backbone_contig40686_full_fwd_frame_0	1, 2	85782	88, 149	2	B12, C1	Beewolf-Backbone_contig40686_full_fwd_frame_0	1, 5	60, 374	0
Conclusive	Beewolf_Backbone_contig40785_full_fwd_frame_0	protein sel-1-like protein 1	A4, A5, A6, A10, A11, B3, B4, B6, B11, B12, C1, C2, C3, C4, C5, C6, C7	C3	210 - 3475	1 - 9	1.07 - 11.00	121088	0							2	C3, C5	Beewolf-Backbone_contig40785_full_fwd_frame_0	1	61, 76	0
Conclusive	Beewolf_Backbone_contig42412_full_rev_frame_2	ww domain-binding protein 2	B8	B8	159	1	3.7	28702	4	B8, C2, C4, C5	KAL_Beewolf_PRO	Beewolf-Backbone_contig42412_full_rev_frame_2	1	28695	61 - 93	4	B8, C2, C4, C5	Beewolf-Backbone_contig42412_full_rev_frame_2	1	66	0
Conclusive	Beewolf_Backbone_contig42619_full_fwd_frame_2	aminopeptidase n	B4, C5, C6, C7	C7	555 - 2725	4 - 15	9.91 - 38.06	51417	1	C7	KAL_Beewolf_PRO	Beewolf-Backbone_contig42619_full_fwd_frame_2	2	51387	144	4	C3, C5, C6, C7	Beewolf-Backbone_contig42619_full_fwd_frame_2	1 - 3	65 - 236	0
Conclusive	Beewolf_Backbone_contig42840_full_fwd_frame_0	eukaryotic translation initiation factor 3 subunit 4	C6	C6	102	7	9.64	100142	0							0					0
Conclusive	Beewolf_Backbone_contig45322_full_rev_frame_0	esterase fe4-like	B12, C3	B12	516, 697	1	6.93	12184	0							0					0
Conclusive	Beewolf_Backbone_contig45550_full_fwd_frame_1	esterase b1-like	B2, C2, C5	C2	191 - 1446	1 - 2	13.86 - 27.72	11738	0							2	C3, C4	Beewolf-Backbone_contig45550_full_fwd_frame_1	1	60	0
Conclusive	Beewolf_Backbone_contig45590_full_fwd_frame_0	esterase fe4	B8, B9, B10, B11, B12, C1, C2, C3, C4, C5	C3	198 - 10835	5 - 12	14.65 - 69.19	22990	6	B10, B12, C1, C2, C3, C4	KAL_Beewolf_PRO	Beewolf-Backbone_contig45590_full_fwd_frame_0	1 - 2	22976	59 - 141	11	B4, B5, B7, B9, B10, B11, B12, C1, C2, C3, C4	Beewolf-Backbone_contig45590_full_fwd_frame_0	1 - 9	68 - 641	0
Conclusive	Beewolf_Backbone_contig45973_full_rev_frame_0	esterase fe4-like	B11, B12, C1, C2, C3, C5	C2	551 - 2350	1 - 4	9.09 - 38.38	11534	13	A2, A3, A8, A9, A10, A11, B3, B4, B6, B7, B12, C3, C5	KAL_Beewolf_PRO	Beewolf-Backbone_contig45973_full_rev_frame_0	1	11529	56 - 74	24	A2, A3, A5, A7, A8, A9, A10, A11, A12, B1, B2, B3, B4, B5, B6, B7, B9, B12, C1, C2, C3, C4, C5, C7	Beewolf-Backbone_contig45973_full_rev_frame_0	1	64	0
Conclusive	Beewolf_Backbone_contig45992_full_rev_frame_2	nit protein 1	B11	B11	166	1	8.59	14619	0							0					0
Conclusive	Beewolf_Backbone_contig46436_full_fwd_frame_1	---NA---	B2	B2	337	2	20.39	12143	0							2	C3, C4	Beewolf-Backbone_contig46436_full_fwd_frame_1	1	60	0
Conclusive	Beewolf_Backbone_contig47092_full_rev_frame_2	esterase fe4-like	A4, A5, A6, A10, A11, B3, B4, B6, B11, B12, C1, C2, C3, C4, C5, C7	C2	472 - 8193	1 - 3	9.80 - 29.41	11929	0							14	A3, A4, A5, A6, A7, A10, A11, B3, B7, C2, C3, C4, C5, C6	Beewolf-Backbone_contig47092_full_rev_frame_2	1	74	0
Conclusive	Beewolf_Backbone_contig48757_full_fwd_frame_1	peptidoglycan-recognition protein s2	A3	A3	3706	1	22.83	10754	1	A3	KAL_Beewolf_PRO	Beewolf-Backbone_contig48757_full_fwd_frame_1	1	10751	86	1	A3	Beewolf-Backbone_contig48757_full_fwd_frame_1	1	140	0
Conclusive	Beewolf_Backbone_contig48769_full_rev_frame_2	trypsin 1	A8, B4, B5, B6	B5	358 - 3274	3 - 5	40.70 - 75.58	9624	0							4	A7, A8, B5, B6	Beewolf-Backbone_contig48769_full_rev_frame_2	1 - 2	67 - 163	0
Conclusive	Beewolf_Backbone_contig50436_full_rev_frame_1	---NA---	B4	B4	388	1	25	9770	0							0					0
Conclusive	Beewolf_Backbone_contig51127_full_fwd_frame_2	chaperone protein DnaK	B6, B8, C1, C4, C5	C4	108 - 2312	4 - 34	4.86 - 30.09	152895	2	B12, C4	KAL_Beewolf_PRO	Beewolf-Backbone_contig51127_full_fwd_frame_2	1, 3	152823	63, 224	3	B12, C4, C5	Beewolf-Backbone_contig51127_full_fwd_frame_2	1 - 4	61 - 283	0
Conclusive	Beewolf_Backbone_contig52406_full_rev_frame_1	---NA---	B11	B11	110	2	7.83	25718	0							0					0
Conclusive	Beewolf_Backbone_contig52876_full_fwd_frame_0	cobalamin biosynthesis protein	A11, B11	B11	186, 423	1, 2	5.17, 8.62	19624	0							0					0
Conclusive	Beewolf_Backbone_contig52891_full_fwd_frame_0	angiotensin-converting enzyme	C4, C5	C5	240, 386	1, 5	1.57, 11.60	75518	0							3	C4, C5, C6	Beewolf-Backbone_contig52891_full_fwd_frame_0	1	74	0
Conclusive	Beewolf_Backbone_contig53054_full_fwd_frame_2	wd repeat and fyve domain-containing protein 2	B10	B10	101	4	10.76	18513	0							0					0
Conclusive	Beewolf_Backbone_contig54013_full_rev_frame_0	multiple inositol polyphosphate phosphatase 1-like	A2	A2	126	4	8.97	51996	0							0					0
Conclusive	Beewolf_Backbone_contig54308_full_fwd_frame_0	---NA---	B10	B10	107	1	15.84	12410	0							0					0
Conclusive	Beewolf_Backbone_contig55074_full_fwd_frame_0	membrane metallo-endopeptidase-like 1	C5, C6, C7	C6	254 - 2749	5 - 18	7.64 - 40.13	53847	1	C6	KAL_Beewolf_PRO	Beewolf-Backbone_contig55074_full_fwd_frame_0	3	53815	226	2	C5, C6	Beewolf-Backbone_contig55074_full_fwd_frame_0	1, 5	75, 392	0
Conclusive	Beewolf_Backbone_contig55113_full_fwd_frame_0	female neotenic-specific protein 1	A6, A10, A11, B1, B6, B12, C1, C2, C3, C4, C5, C6	C3	67 - 1266	2 - 7	4.57 - 18.29	36915	0							18	A4, A5, A6, A7, A10, B2, B3, B4, B6, B7, B8, B11, B12, C1, C2, C3, C4, C5	Beewolf-Backbone_contig55113_full_fwd_frame_0	1 - 5	61 - 374	0
Conclusive	Beewolf_Backbone_contig57264_full_fwd_frame_1	juvenile hormone esterase	A4, A5, A6, A9, A10, A11, B3, B4, B6, B11, B12, C1, C2, C3, C4, C5, C6, C7	C3	205 - 4528	1 - 3	12.94 - 44.71	9789	0							4	A4, C3, C4, C5	Beewolf-Backbone_contig57264_full_fwd_frame_1	2 - 3	113 - 186	0
Conclusive	C0ZYB7	PNP_RHOE4 Polyribonucleotide nucleotidyltransferase OS=Rhodococcus erythropolis (strain PR4 / NBRC 100887) GN=pnp PE=3 SV=1 sp|C0ZYB7|PNP_RHOE4 Polyribonucleotide nucleotidyltransferase OS=Rhodococcus erythropolis (strain PR4 / NBRC 100887) GN=pnp PE=3 SV=1	C6	C6	401	6	8.47	80211	0							0					0
Conclusive	C1A1X8	ATPB_RHOE4 ATP synthase subunit beta OS=Rhodococcus erythropolis (strain PR4 / NBRC 100887) GN=atpD PE=3 SV=1 sp|C1A1X8|ATPB_RHOE4 ATP synthase subunit beta OS=Rhodococcus erythropolis (strain PR4 / NBRC 100887) GN=atpD PE=3 SV=1	C1, C2	C1	1578, 3258	2, 4	5.18, 11.59	52151	0							0					0
Conclusive	C1F3N6	ATPB_ACIC5 ATP synthase subunit beta OS=Acidobacterium capsulatum (strain ATCC 51196 / DSM 11244 / JCM 7670 / NBRC 15755 / NCIMB 13165 / 161) GN=atpD PE=3 SV=1 sp|C1F3N6|ATPB_ACIC5 ATP synthase subunit beta OS=Acidobacterium capsulatum (strain ATCC 51196 / DSM 11244 / JCM 7670 / NBRC 15755 / NCIMB 13165 / 161) GN=atpD PE=3 SV=1	C1, C2	C2	1580, 3258	3	9.58, 10.00	52149	0							0					0
Conclusive	C4XIN9	RPOB_DESMR DNA-directed RNA polymerase subunit beta OS=Desulfovibrio magneticus (strain ATCC 700980 / DSM 13731 / RS-1) GN=rpoB PE=3 SV=1 sp|C4XIN9|RPOB_DESMR DNA-directed RNA polymerase subunit beta OS=Desulfovibrio magneticus (strain ATCC 700980 / DSM 13731 / RS-1) GN=rpoB PE=3 SV=1	C6	C6	207	7	5.55	153463	0							0					0
Conclusive	C5BWR2	PNP_BEUC1 Polyribonucleotide nucleotidyltransferase OS=Beutenbergia cavernae (strain ATCC BAA-8 / DSM 12333 / NBRC 16432) GN=pnp PE=3 SV=1 sp|C5BWR2|PNP_BEUC1 Polyribonucleotide nucleotidyltransferase OS=Beutenbergia cavernae (strain ATCC BAA-8 / DSM 12333 / NBRC 16432) GN=pnp PE=3 SV=1	C6	C6	647	9	9.95	79897	0							0					0
Conclusive	C5BZB0	CH60_BEUC1 60 kDa chaperonin OS=Beutenbergia cavernae (strain ATCC BAA-8 / DSM 12333 / NBRC 16432) GN=groL PE=3 SV=1 sp|C5BZB0|CH60_BEUC1 60 kDa chaperonin OS=Beutenbergia cavernae (strain ATCC BAA-8 / DSM 12333 / NBRC 16432) GN=groL PE=3 SV=1	A6, A8, A9, A10, A11, A12, B1, C2, C3	C2	108 - 3208	2 - 8	2.77 - 18.08	56470	0							0					0
Conclusive	C5C0K2	RPOC_BEUC1 DNA-directed RNA polymerase subunit beta' OS=Beutenbergia cavernae (strain ATCC BAA-8 / DSM 12333 / NBRC 16432) GN=rpoC PE=3 SV=1 sp|C5C0K2|RPOC_BEUC1 DNA-directed RNA polymerase subunit beta' OS=Beutenbergia cavernae (strain ATCC BAA-8 / DSM 12333 / NBRC 16432) GN=rpoC PE=3 SV=1	C7	C7	574	10	8.41	144053	0							0					0
Conclusive	C5C9U0	PNP_MICLC Polyribonucleotide nucleotidyltransferase OS=Micrococcus luteus (strain ATCC 4698 / DSM 20030 / JCM 1464 / NBRC 3333 / NCIMB 9278 / NCTC 2665 / VKM Ac-2230) GN=pnp PE=3 SV=1 sp|C5C9U0|PNP_MICLC Polyribonucleotide nucleotidyltransferase OS=Micrococcus luteus (strain ATCC 4698 / DSM 20030 / JCM 1464 / NBRC 3333 / NCIMB 9278 / NCTC 2665 / VKM Ac-2230) GN=pnp PE=3 SV=1	C6	C6	299	5	9.69	80664	0							0					0
Conclusive	C5C093	ENO_BEUC1 Enolase OS=Beutenbergia cavernae (strain ATCC BAA-8 / DSM 12333 / NBRC 16432) GN=eno PE=3 SV=1 sp|C5C093|ENO_BEUC1 Enolase OS=Beutenbergia cavernae (strain ATCC BAA-8 / DSM 12333 / NBRC 16432) GN=eno PE=3 SV=1	B11, B12	B11	448, 1311	2	5.87, 7.75	45091	0							0					0
Conclusive	C5CC70	RPOC_MICLC DNA-directed RNA polymerase subunit beta' OS=Micrococcus luteus (strain ATCC 4698 / DSM 20030 / JCM 1464 / NBRC 3333 / NCIMB 9278 / NCTC 2665 / VKM Ac-2230) GN=rpoC PE=3 SV=1 sp|C5CC70|RPOC_MICLC DNA-directed RNA polymerase subunit beta' OS=Micrococcus luteus (strain ATCC 4698 / DSM 20030 / JCM 1464 / NBRC 3333 / NCIMB 9278 / NCTC 2665 / VKM Ac-2230) GN=rpoC PE=3 SV=1	C7	C7	547	11	8.09	143045	0							0					0
Conclusive	CSPT_255	| thioesterase | 143985:144770 Reverse	B1, B2, B3	B2	221 - 7804	5 - 13	25.67 - 57.09	28528	1	B2	KAL_StreptomycesPRO	CSPT_255 | thioesterase | 143985:144770 Reverse	5	28512	410	0					1	B2	CSPT_255 | thioesterase | 143985:144770 Reverse	5	372
Conclusive	CSPT_285	| hydrolase | 167906:168835 Forward	B6, B7	B6	274, 1038	5, 9	23.95, 44.01	32294	0							0					0
Conclusive	CSPT_342	| phenylalanine--tRNA ligase beta subunit | 218455:220992 Reverse	B1	B1	94	8	7.1	90262	1	B1	KAL_StreptomycesPRO	CSPT_342 | phenylalanine--tRNA ligase beta subunit | 218455:220992 Reverse	5	90214	316	0					0
Conclusive	CSPT_394	| 20S proteasome subunit beta | 267724:268500 Reverse	B1, B2	B1	125, 929	4, 8	10.85, 44.19	27482	1	B1	KAL_StreptomycesPRO	CSPT_394 | 20S proteasome subunit beta | 267724:268500 Reverse	1	27465	87	0					1	B1	CSPT_394 | 20S proteasome subunit beta | 267724:268500 Reverse	2	132
Conclusive	CSPT_407	| methionine synthase | 283815:287324 Reverse	A12, B1, B2	B2	159 - 798	6 - 11	6.42 - 12.32	128627	2	B1, B2	KAL_StreptomycesPRO	CSPT_407 | methionine synthase | 283815:287324 Reverse	1, 3	128560	65, 211	0					2	B1, B2	CSPT_407 | methionine synthase | 283815:287324 Reverse	2	131, 149
Conclusive	CSPT_417	| phosphoglycerate mutase | 298673:299413 Reverse	B2	B2	227	3	19.51	26380	0							0					0
Conclusive	CSPT_494	| crotonyl CoA reductase | 374560:375897 Forward	B11, B12, C1, C2	B12	249 - 1981	2 - 8	7.42 - 32.58	49115	2	B12, C1	KAL_StreptomycesPRO	CSPT_494 | crotonyl CoA reductase | 374560:375897 Forward	1, 2	49089	88, 149	0					2	B12, C1	CSPT_494 | crotonyl CoA reductase | 374560:375897 Forward	1, 5	60, 374
Conclusive	CSPT_495	| methylmalonyl-CoA mutase, large subunit | 376005:378059 Forward	C5	C5	324	10	23.39	74119	0							0					0
Conclusive	CSPT_497	| MaoC domain protein | 379109:379660 Forward	A8	A8	4530	9	66.67	20612	2	A2, A8	KAL_StreptomycesPRO	CSPT_497 | MaoC domain protein | 379109:379660 Forward	1, 2	20601	69, 140	0					3	A2, A7, A8	CSPT_497 | MaoC domain protein | 379109:379660 Forward	1 - 6	72 - 394
Conclusive	CSPT_573	| 2-dehydro-3-deoxyphosphogluconate aldolase | 447160:447786 Reverse	A9	A9	155	3	19.23	21887	0							0					0
Conclusive	CSPT_698	| conserved hypothetical protein | 558165:558908 Reverse	B5	B5	2227	11	48.58	27599	1	B5	KAL_StreptomycesPRO	CSPT_698 | conserved hypothetical protein | 558165:558908 Reverse	2	27586	144	0					1	B5	CSPT_698 | conserved hypothetical protein | 558165:558908 Reverse	2	120
Conclusive	CSPT_796	| tellurium resistance protein TerD | 638744:639319 Reverse	A8, A9, A10	A10	3211 - 9308	10 - 12	80.10 - 87.96	20357	3	A8, A9, A10	KAL_StreptomycesPRO	CSPT_796 | tellurium resistance protein TerD | 638744:639319 Reverse	1 - 4	20345	173 - 341	0					4	A8, A9, A10, A11	CSPT_796 | tellurium resistance protein TerD | 638744:639319 Reverse	1 - 6	87 - 481
Conclusive	CSPT_833	| conserved hypothetical protein | 668454:669074 Forward	A6, B2	B2	273, 702	4	15.05, 27.67	23196	0							0					1	A5	CSPT_833 | conserved hypothetical protein | 668454:669074 Forward	1	71
Conclusive	CSPT_1137	| pyruvate phosphate dikinase | 921563:924295 Reverse	C5, C6, C7	C6	138 - 1452	12 - 27	14.84 - 40.33	99040	1	C6	KAL_StreptomycesPRO	CSPT_1137 | pyruvate phosphate dikinase | 921563:924295 Reverse	2	98989	134	0					1	C6	CSPT_1137 | pyruvate phosphate dikinase | 921563:924295 Reverse	2	125
Conclusive	CSPT_1141	| glycine--tRNA ligase | 928998:930380 Reverse	C1	C1	151	7	16.09	52831	0							0					1	C1	CSPT_1141 | glycine--tRNA ligase | 928998:930380 Reverse	1	62
Conclusive	CSPT_1257	| nucleoside diphosphate kinase | 1044409:1044822 Reverse	A3	A3	4677	7	54.01	15095	1	A3	KAL_StreptomycesPRO	CSPT_1257 | nucleoside diphosphate kinase | 1044409:1044822 Reverse	3	15086	206	0					1	A3	CSPT_1257 | nucleoside diphosphate kinase | 1044409:1044822 Reverse	3	231
Conclusive	CSPT_1289	| superoxide dismutase [Fe-Zn] | 1078631:1079272 Forward	A9, A10, A11, A12	A11	698 - 10805	3 - 9	19.72 - 57.28	23573	5	A8, A9, A10, A11, A12	KAL_StreptomycesPRO	CSPT_1289 | superoxide dismutase [Fe-Zn] | 1078631:1079272 Forward	1 - 3	23559	66 - 283	0					4	A9, A10, A11, A12	CSPT_1289 | superoxide dismutase [Fe-Zn] | 1078631:1079272 Forward	1 - 6	69 - 486
Conclusive	CSPT_1290	| aminopeptidase N | 1079602:1082190 Forward	C5, C6	C6	114, 3642	8, 28	6.73, 42.69	95258	1	C6	KAL_StreptomycesPRO	CSPT_1290 | aminopeptidase N | 1079602:1082190 Forward	4	95205	297	0					1	C6	CSPT_1290 | aminopeptidase N | 1079602:1082190 Forward	6	394
Conclusive	CSPT_1302	| aminopeptidase N | 1091642:1094248 Forward	C6	C6	3002	26	35.48	95638	1	C6	KAL_StreptomycesPRO	CSPT_1302 | aminopeptidase N | 1091642:1094248 Forward	6	95584	365	0					1	C6	CSPT_1302 | aminopeptidase N | 1091642:1094248 Forward	7	492
Conclusive	CSPT_1416	| tellurium resistance protein TerB | 1194968:1195423 Reverse	A4, A5, A6	A5	361 - 1449	4 - 6	17.22 - 49.67	16591	0							0					2	A4, A5	CSPT_1416 | tellurium resistance protein TerB | 1194968:1195423 Reverse	2	121, 132
Conclusive	CSPT_1507	| citrate synthase I | 1271936:1273225 Reverse	B8, B11, B12	B11	5860 - 11310	13 - 19	42.19 - 52.91	48162	3	B8, B11, B12	KAL_StreptomycesPRO	CSPT_1507 | citrate synthase I | 1271936:1273225 Reverse	2 - 3	48133	124 - 225	0					3	B8, B11, B12	CSPT_1507 | citrate synthase I | 1271936:1273225 Reverse	4 - 14	316 - 938
Conclusive	CSPT_1604	| hydrolase | 1357524:1358306 Reverse	B2	B2	203	3	15.77	27093	0							0					0
Conclusive	CSPT_1646	| putative proline permease | 1397450:1399039 Reverse	A9	A9	82	2	3.97	56926	0							0					0
Conclusive	CSPT_1665	| 4-hydroxyphenylpyruvate dioxygenase | 1415199:1416344 Reverse	B10, B11	B10	137, 229	6, 7	21.78, 23.62	41952	0							0					0
Conclusive	CSPT_1790	| adenosylhomocysteinase | 1539544:1541004 Reverse	B12, C1, C2, C3, C4, C5	C2	182 - 37911	6 - 18	9.26 - 39.51	52977	3	C1, C2, C3	KAL_StreptomycesPRO	CSPT_1790 | adenosylhomocysteinase | 1539544:1541004 Reverse	2 - 4	52950	132 - 306	0					3	C1, C2, C3	CSPT_1790 | adenosylhomocysteinase | 1539544:1541004 Reverse	3 - 7	215 - 529
Conclusive	CSPT_1923	| PKS: domains KS and AT | 1662781:1664826 Reverse	C6, C7	C7	112, 190	4	5.58, 6.17	71192	0							0					0
Conclusive	CSPT_1954	| methyltransferase | 1702264:1703082 Forward	B3, B6	B6	211, 6078	5, 10	18.75, 38.24	30145	1	B6	KAL_StreptomycesPRO	CSPT_1954 | methyltransferase | 1702264:1703082 Forward	4	30126	301	0					1	B6	CSPT_1954 | methyltransferase | 1702264:1703082 Forward	4	322
Conclusive	CSPT_2051	| NAD-dependent malic enzyme | 1793309:1794517 Reverse	B10, B11	B10	559, 706	9, 11	27.86, 34.08	42079	1	B10	KAL_StreptomycesPRO	CSPT_2051 | NAD-dependent malic enzyme | 1793309:1794517 Reverse	2	42058	168	0					1	B10	CSPT_2051 | NAD-dependent malic enzyme | 1793309:1794517 Reverse	2	138
Conclusive	CSPT_2055	| methyltransferase | 1797966:1798751 Reverse	B2, B3	B3	1637, 1693	7, 8	34.48, 42.91	29344	2	B2, B3	KAL_StreptomycesPRO	CSPT_2055 | methyltransferase | 1797966:1798751 Reverse	1, 2	29327	84, 128	0					1	B3	CSPT_2055 | methyltransferase | 1797966:1798751 Reverse	2	154
Conclusive	CSPT_2166	| NAD(+) diphosphatase | 1893166:1894098 Reverse	B8	B8	254	6	27.1	34370	0							0					0
Conclusive	CSPT_2257	| conserved hypothetical protein | 1969817:1970605 Reverse	B1	B1	267	2	8.4	28241	0							0					0
Conclusive	CSPT_2263	| N-succinyldiaminopimelate aminotransferase | 1974308:1975429 Reverse	B10, B11	B11	747, 1077	9, 14	35.12, 51.47	40592	0							0					0
Conclusive	CSPT_2264	| ferredoxin | 1975728:1976054 Reverse	A7, A8	A8	996, 1834	3	40.74	12550	0							0					1	A8	CSPT_2264 | ferredoxin | 1975728:1976054 Reverse	1	119
Conclusive	CSPT_2376	| fructose-1,6-bisphosphatase class II | 2081531:2082562 Forward	B10	B10	190	5	21.28	36613	0							0					0
Conclusive	CSPT_2397	| alkyl hydroperoxide reductase subunit C | 2101963:2102520 Forward	A6, A7	A7	242, 1232	3, 4	19.46, 35.14	20721	1	A7	KAL_StreptomycesPRO	CSPT_2397 | alkyl hydroperoxide reductase subunit C | 2101963:2102520 Forward	2	20711	151	0					1	A7	CSPT_2397 | alkyl hydroperoxide reductase subunit C | 2101963:2102520 Forward	3	210
Conclusive	CSPT_2398	| alkyl hydroperoxide reductase AhpD | 2102544:2103077 Forward	A6	A6	1814	6	40.11	19169	0							0					1	A6	CSPT_2398 | alkyl hydroperoxide reductase AhpD | 2102544:2103077 Forward	2	116
Conclusive	CSPT_2517	| cystathionine gamma-synthase | 2200424:2201590 Reverse	B10, B11	B10	564, 646	9, 10	34.28, 42.27	40978	0							0					1	B11	CSPT_2517 | cystathionine gamma-synthase | 2200424:2201590 Reverse	1	63
Conclusive	CSPT_2555	| ribose-phosphate pyrophosphokinase | 2238664:2239641 Forward	A12, B7	B7	122, 1133	3, 9	10.15, 35.38	35697	0							0					0
Conclusive	CSPT_2685	| OsmC-like protein | 2361794:2362225 Reverse	A3	A3	4267	7	65.73	14987	1	A3	KAL_StreptomycesPRO	CSPT_2685 | OsmC-like protein | 2361794:2362225 Reverse	3	14979	221	0					1	A3	CSPT_2685 | OsmC-like protein | 2361794:2362225 Reverse	3	219
Conclusive	CSPT_2750	| inosine 5-monophosphate dehydrogenase | 2437076:2438203 Reverse	B10	B10	1258	7	25.6	40388	1	B10	KAL_StreptomycesPRO	CSPT_2750 | inosine 5-monophosphate dehydrogenase | 2437076:2438203 Reverse	1	40365	89	0					1	B10	CSPT_2750 | inosine 5-monophosphate dehydrogenase | 2437076:2438203 Reverse	2	156
Conclusive	CSPT_2857	| DNA-directed RNA polymerase subunit beta' | 2522871:2526785 Reverse	C7	C7	2064	32	29.98	146063	1	C7	KAL_StreptomycesPRO	CSPT_2857 | DNA-directed RNA polymerase subunit beta' | 2522871:2526785 Reverse	3	145984	209	0					1	C7	CSPT_2857 | DNA-directed RNA polymerase subunit beta' | 2522871:2526785 Reverse	7	465
Conclusive	CSPT_2858	| DNA-directed RNA polymerase subunit beta | 2526908:2530390 Reverse	B7, C6, C7	C6	64 - 3353	7 - 20	4.22 - 24.05	128401	0							0					0
Conclusive	CSPT_2925	| fumarylacetoacetase | 2589175:2590395 Forward	B10	B10	149	5	13.79	43091	1	B10	KAL_StreptomycesPRO	CSPT_2925 | fumarylacetoacetase | 2589175:2590395 Forward	1	43066	61	0					0
Conclusive	CSPT_2975	| cold shock protein (beta-ribbon, CspA family) | 2630296:2630499 Forward	A2	A2	7812	3	49.25	7188	0							0					1	A2	CSPT_2975 | cold shock protein (beta-ribbon; CspA family) | 2630296:2630499 Forward	2	187
Conclusive	CSPT_3080	| conserved hypothetical protein | 2722812:2723396 Forward	A5, A6	A5	509, 537	6, 7	38.14, 46.39	20536	2	A5, A6	KAL_StreptomycesPRO	CSPT_3080 | conserved hypothetical protein | 2722812:2723396 Forward	1	20524	66, 67	0					0
Conclusive	CSPT_3223	| fructose-bisphosphate aldolase, class II | 2868583:2869605 Reverse	B6	B6	3812	13	42.65	36539	1	B6	KAL_StreptomycesPRO	CSPT_3223 | fructose-bisphosphate aldolase; class II | 2868583:2869605 Reverse	1	36518	87	0					1	B6	CSPT_3223 | fructose-bisphosphate aldolase; class II | 2868583:2869605 Reverse	4	274
Conclusive	CSPT_3400	| conserved hypothetical protein | 3027236:3029317 Reverse	A7, B7, C1, C2, C4, C5, C6	C2	127 - 4260	6 - 21	9.81 - 34.49	75838	6	A7, B4, B7, C2, C4, C5	KAL_StreptomycesPRO	CSPT_3400 | conserved hypothetical protein | 3027236:3029317 Reverse	1 - 4	75799	59 - 282	0					5	A7, B7, C2, C4, C5	CSPT_3400 | conserved hypothetical protein | 3027236:3029317 Reverse	2 - 6	171 - 426
Conclusive	CSPT_3402	| methionine--tRNA ligase | 3031229:3032845 Forward	C2	C2	2867	12	32.53	59875	0							0					0
Conclusive	CSPT_3409	| aspartate--tRNA ligase | 3038233:3040062 Reverse	C5	C5	526	13	24.3	67803	1	C5	KAL_StreptomycesPRO	CSPT_3409 | aspartate--tRNA ligase | 3038233:3040062 Reverse	1	67764	66	0					1	C5	CSPT_3409 | aspartate--tRNA ligase | 3038233:3040062 Reverse	2	179
Conclusive	CSPT_3419	| acyl-CoA dehydrogenase | 3048822:3050648 Forward	C2, C3, C4, C5	C4	213 - 4990	9 - 20	13.49 - 42.11	66734	1	C4	KAL_StreptomycesPRO	CSPT_3419 | acyl-CoA dehydrogenase | 3048822:3050648 Forward	6	66693	432	0					1	C4	CSPT_3419 | acyl-CoA dehydrogenase | 3048822:3050648 Forward	8	694
Conclusive	CSPT_3420	| M18 family aminopeptidase | 3050973:3052280 Forward	B11	B11	141	6	18.39	46237	0							0					0
Conclusive	CSPT_3445	| dihydrolipoyllysine-residue acetyltransferasecomponent of pyruvate dehydrogenase complex | 3074257:3075738 Reverse	A12	A12	102	3	8.92	50827	1	A12	KAL_StreptomycesPRO	CSPT_3445 | dihydrolipoyllysine-residue acetyltransferasecomponent of pyruvate dehydrogenase complex | 3074257:3075738 Reverse	1	50797	57	0					0
Conclusive	CSPT_3506	| regulatory protein | 3131948:3132670 Forward	B2	B2	158	5	15.42	25928	0							0					0
Conclusive	CSPT_3525	| 6-phosphogluconate dehydrogenase | 3151081:3152016 Reverse	A6	A6	438	2	11.9	33236	0							0					0
Conclusive	CSPT_3526	| DNA polymerase III subunit beta | 3152247:3153377 Reverse	B10	B10	496	9	36.7	39879	0							0					0
Conclusive	CSPT_3579	| GNAT family acetyltransferase | 3209073:3209546 Reverse	A4	A4	508	6	50.96	17299	1	A4	KAL_StreptomycesPRO	CSPT_3579 | GNAT family acetyltransferase | 3209073:3209546 Reverse	1	17289	97	0					1	A4	CSPT_3579 | GNAT family acetyltransferase | 3209073:3209546 Reverse	1	85
Conclusive	CSPT_3604	| phenylalanine aminotransferase | 3235374:3236459 Forward	A11, B8, B9, B10	B10	259 - 896	4 - 9	13.30 - 29.36	38961	3	A3, B8, B9	KAL_StreptomycesPRO	CSPT_3604 | phenylalanine aminotransferase | 3235374:3236459 Forward	1 - 2	38941	75 - 135	0					3	A3, B8, B9	CSPT_3604 | phenylalanine aminotransferase | 3235374:3236459 Forward	1 - 3	111 - 192
Conclusive	CSPT_3878	| endoribonuclease | 3487197:3487664 Forward	A4	A4	1960	6	42.58	15816	0							0					1	A4	CSPT_3878 | endoribonuclease | 3487197:3487664 Forward	1	76
Conclusive	CSPT_4044	| 2-amino-4-hydroxy-6-hydroxymethyldihydropteridin e pyrophosphokinase | 3646779:3647372 Forward	B1	B1	800	5	27.41	21585	1	B1	KAL_StreptomycesPRO	CSPT_4044 | 2-amino-4-hydroxy-6-hydroxymethyldihydropteridin e pyrophosphokinase | 3646779:3647372 Forward	1	21573	59	0					0
Conclusive	CSPT_4161	| inorganic phosphate ABC transporter substrate-binding protein PstS | 3753113:3754231 Reverse	B6, B8, B9, B10, B11	B10	221 - 11105	4 - 18	18.28 - 58.60	38795	5	B8, B9, B10, B11, B12	KAL_StreptomycesPRO	CSPT_4161 | inorganic phosphate ABC transporter substrate-binding protein PstS | 3753113:3754231 Reverse	1 - 5	38776	61 - 395	0					5	B8, B9, B10, B11, B12	CSPT_4161 | inorganic phosphate ABC transporter substrate-binding protein PstS | 3753113:3754231 Reverse	1 - 7	105 - 591
Conclusive	CSPT_4216	| L-asparaginase II | 3791826:3792821 Reverse	B7	B7	552	7	30.21	34596	1	B7	KAL_StreptomycesPRO	CSPT_4216 | L-asparaginase II | 3791826:3792821 Reverse	1	34577	62	0					0
Conclusive	CSPT_4231	| thiosulfate sulfurtransferase | 3803207:3804046 Reverse	A10, B6	B6	122, 5214	5, 9	18.28, 32.26	31313	1	B6	KAL_StreptomycesPRO	CSPT_4231 | thiosulfate sulfurtransferase | 3803207:3804046 Reverse	3	31295	199	0					1	B6	CSPT_4231 | thiosulfate sulfurtransferase | 3803207:3804046 Reverse	1	107
Conclusive	CSPT_4292	| 2,3-bisphosphoglycerate-dependentphosphoglycerat e mutase | 3853237:3853998 Forward	B2, B3	B3	428, 575	5	20.16, 26.09	28341	1	B2	KAL_StreptomycesPRO	CSPT_4292 | 2;3-bisphosphoglycerate-dependentphosphoglycerat e mutase | 3853237:3853998 Forward	1	28325	71	0					1	B2	CSPT_4292 | 2;3-bisphosphoglycerate-dependentphosphoglycerat e mutase | 3853237:3853998 Forward	2	153
Conclusive	CSPT_4298	| phosphate transport system protein | 3856224:3856919 Reverse	B3	B3	6267	20	81.82	25455	1	B3	KAL_StreptomycesPRO	CSPT_4298 | phosphate transport system protein | 3856224:3856919 Reverse	4	25440	306	0					1	B3	CSPT_4298 | phosphate transport system protein | 3856224:3856919 Reverse	5	406
Conclusive	CSPT_4300	| two-component system, OmpR family, responseregulator | 3858540:3859220 Forward	B2, B3	B3	824, 1313	4, 5	19.03, 19.47	25172	0							0					1	B3	CSPT_4300 | two-component system; OmpR family; responseregulator | 3858540:3859220 Forward	1	76
Conclusive	CSPT_4349	| tellurium resistance protein TerE | 3901471:3902046 Reverse	A8, A9, A10, A11	A10	6906 - 22048	7 - 11	68.06 - 92.15	20312	5	A7, A8, A9, A10, A11	KAL_StreptomycesPRO	CSPT_4349 | tellurium resistance protein TerE | 3901471:3902046 Reverse	1 - 3	20300	58 - 259	0					4	A8, A9, A10, A11	CSPT_4349 | tellurium resistance protein TerE | 3901471:3902046 Reverse	4 - 5	286 - 386
Conclusive	CSPT_4360	| trehalose-6-phosphate synthase | 3915671:3917362 Reverse	C3	C3	207	8	19.36	60071	0							0					0
Conclusive	CSPT_4595	| malate dehydrogenase | 4132178:4133167 Forward	B6, B7	B7	291, 3121	6, 8	18.24, 36.17	34791	1	B7	KAL_StreptomycesPRO	CSPT_4595 | malate dehydrogenase | 4132178:4133167 Forward	1	34772	61	0					1	B7	CSPT_4595 | malate dehydrogenase | 4132178:4133167 Forward	2	133
Conclusive	CSPT_4606	| carboxyvinyl-carboxyphosphonatephosphorylmutase | 4144787:4145599 Reverse	B3	B3	424	2	10.74	28039	1	B3	KAL_StreptomycesPRO	CSPT_4606 | carboxyvinyl-carboxyphosphonatephosphorylmutase | 4144787:4145599 Reverse	1	28023	72	0					0
Conclusive	CSPT_4609	| ornithine aminotransferase | 4147771:4149000 Reverse	B11, B12	B11	1100, 2397	7, 13	21.52, 45.23	43712	2	B11, B12	KAL_StreptomycesPRO	CSPT_4609 | ornithine aminotransferase | 4147771:4149000 Reverse	1	43689	60, 61	0					1	B11	CSPT_4609 | ornithine aminotransferase | 4147771:4149000 Reverse	2	141
Conclusive	CSPT_4625	| succinate dehydrogenase flavoprotein subunit | 4164214:4165968 Reverse	C5	C5	1008	10	21.75	64973	0							0					0
Conclusive	CSPT_4661	| thymidine phosphorylase | 4198795:4200072 Forward	B10	B10	113	4	12	44311	0							0					0
Conclusive	CSPT_4721	| enolase | 4255382:4256668 Forward	B10, B11, B12	B11	108 - 21919	7 - 16	16.36 - 56.54	45794	2	B11, B12	KAL_StreptomycesPRO	CSPT_4721 | enolase | 4255382:4256668 Forward	1, 5	45768	56, 524	0					2	B11, B12	CSPT_4721 | enolase | 4255382:4256668 Forward	1, 7	70, 562
Conclusive	CSPT_4755	| 3-ketoacyl-CoA thiolase | 4286834:4288054 Reverse	B10, B11	B11	525, 2945	10, 12	32.02, 36.45	42894	1	B11	KAL_StreptomycesPRO	CSPT_4755 | 3-ketoacyl-CoA thiolase | 4286834:4288054 Reverse	1	42873	68	0					2	B10, B11	CSPT_4755 | 3-ketoacyl-CoA thiolase | 4286834:4288054 Reverse	1, 2	70, 207
Conclusive	CSPT_4757	| cystathionine beta-synthase | 4289866:4291254 Forward	B7	B7	480	8	33.55	49365	0							0					0
Conclusive	CSPT_4806	| ATP synthase subunit gamma | 4337474:4338418 Forward	B7	B7	547	8	32.17	33967	0							0					1	B7	CSPT_4806 | ATP synthase subunit gamma | 4337474:4338418 Forward	1	63
Conclusive	CSPT_4807	| ATP synthase subunit beta | 4338402:4339856 Forward	C1, C2	C1	2372, 6885	8, 9	23.14, 25.41	52550	0							0					0
Conclusive	CSPT_4812	| cob(I)yrinic acid a,c-diamideadenosyltransferase | 4342231:4342818 Reverse	A9	A9	459	2	17.95	21170	0							0					0
Conclusive	CSPT_4816	| 3-hydroxybutyryl-CoA dehydrogenase | 4345363:4346214 Forward	B4, B5	B5	1928, 2436	14, 15	46.29, 57.95	29931	2	B4, B5	KAL_StreptomycesPRO	CSPT_4816 | 3-hydroxybutyryl-CoA dehydrogenase | 4345363:4346214 Forward	2	29915	140, 163	0					2	B4, B5	CSPT_4816 | 3-hydroxybutyryl-CoA dehydrogenase | 4345363:4346214 Forward	2, 3	147, 207
Conclusive	CSPT_4855	| thioredoxin domain-containing protein | 4379600:4380496 Forward	B3	B3	842	8	36.24	31882	1	B3	KAL_StreptomycesPRO	CSPT_4855 | thioredoxin domain-containing protein | 4379600:4380496 Forward	1	31865	69	0					1	B3	CSPT_4855 | thioredoxin domain-containing protein | 4379600:4380496 Forward	1	68
Conclusive	CSPT_4917	| enoyl-CoA hydratase | 4433544:4434317 Forward	B3	B3	334	6	29.18	27224	0							0					0
Conclusive	CSPT_4919	| amidase | 4435690:4436316 Forward	A5, A6	A6	1117, 1556	5, 6	27.88, 38.46	23171	0							0					1	A6	CSPT_4919 | amidase | 4435690:4436316 Forward	2	137
Conclusive	CSPT_5013	| serine hydroxymethyltransferase | 4505507:4506766 Reverse	A10, B1, B12, C1	B12	109 - 3829	1 - 13	2.63 - 37.71	45040	2	A10, B12	KAL_StreptomycesPRO	CSPT_5013 | serine hydroxymethyltransferase | 4505507:4506766 Reverse	1, 2	45013	70, 163	0					3	A10, B12, C1	CSPT_5013 | serine hydroxymethyltransferase | 4505507:4506766 Reverse	1 - 4	62 - 291
Conclusive	CSPT_5014	| glycine cleavage system H protein | 4506814:4507191 Reverse	A9	A9	449	1	16	13347	0							0					0
Conclusive	CSPT_5092	| branched-chain-amino-acid aminotransferase | 4587437:4588534 Forward	B8, B9	B8	628, 2303	6, 8	20.55, 32.05	39648	1	B8	KAL_StreptomycesPRO	CSPT_5092 | branched-chain-amino-acid aminotransferase | 4587437:4588534 Forward	2	39626	164	0					2	B8, B9	CSPT_5092 | branched-chain-amino-acid aminotransferase | 4587437:4588534 Forward	1, 3	76, 240
Conclusive	CSPT_5131	| phosphopantetheine adenylyltransferase | 4630473:4630982 Forward	A5	A5	680	4	34.32	18912	1	A5	KAL_StreptomycesPRO	CSPT_5131 | phosphopantetheine adenylyltransferase | 4630473:4630982 Forward	1	18903	71	0					0
Conclusive	CSPT_5174	| elongation factor Ts | 4671423:4672259 Forward	B1, B2, B4, B6	B6	772 - 10312	7 - 15	33.81 - 64.39	29931	2	B2, B6	KAL_StreptomycesPRO	CSPT_5174 | elongation factor Ts | 4671423:4672259 Forward	2, 3	29915	145, 228	0					2	B2, B6	CSPT_5174 | elongation factor Ts | 4671423:4672259 Forward	3, 5	210, 362
Conclusive	CSPT_5176	| ribosome-recycling factor | 4673388:4673945 Forward	A9, A10	A9	795, 1153	3, 6	20.54, 34.05	20701	2	A9, A10	KAL_StreptomycesPRO	CSPT_5176 | ribosome-recycling factor | 4673388:4673945 Forward	1, 2	20688	70, 142	0					2	A9, A10	CSPT_5176 | ribosome-recycling factor | 4673388:4673945 Forward	1, 2	71, 135
Conclusive	CSPT_5249	| polyribonucleotide nucleotidyltransferase | 4745323:4747539 Forward	C1, C2, C4, C5, C6	C6	101 - 10760	1 - 35	1.49 - 53.52	79723	0							0					2	C5, C6	CSPT_5249 | polyribonucleotide nucleotidyltransferase | 4745323:4747539 Forward	2, 3	131, 212
Conclusive	CSPT_5251	| dihydrodipicolinate reductase | 4749086:4749838 Forward	B2	B2	339	3	18	26397	0							0					0
Conclusive	CSPT_5257	| dihydrodipicolinate synthase | 4752611:4753510 Forward	B3	B3	439	7	21.07	31074	0							0					0
Conclusive	CSPT_5258	| putative ribonuclease J | 4753636:4755321 Forward	C3, C4	C3	639, 953	10, 11	25.13, 26.92	61190	1	C3	KAL_StreptomycesPRO	CSPT_5258 | putative ribonuclease J | 4753636:4755321 Forward	2	61156	153	0					1	C3	CSPT_5258 | putative ribonuclease J | 4753636:4755321 Forward	1	71
Conclusive	CSPT_5270	| starvation-inducible DNA-binding protein | 4779433:4779903 Forward	A5, A6	A5	790, 4740	4, 6	36.54, 62.82	16790	2	A5, A6	KAL_StreptomycesPRO	CSPT_5270 | starvation-inducible DNA-binding protein | 4779433:4779903 Forward	2	16780	129, 188	0					2	A5, A6	CSPT_5270 | starvation-inducible DNA-binding protein | 4779433:4779903 Forward	2, 3	168, 248
Conclusive	CSPT_5290	| glutamate ABC transporter substrate-bindingprotein GluB | 4801098:4801994 Reverse	B6, B7	B7	450, 840	9, 10	38.59, 43.29	32441	1	B7	KAL_StreptomycesPRO	CSPT_5290 | glutamate ABC transporter substrate-bindingprotein GluB | 4801098:4801994 Reverse	1	32424	62	0					0
Conclusive	CSPT_5291	| glutamate ABC transporter ATP-binding proteinGluA | 4802030:4802806 Reverse	B1	B1	372	4	22.48	27989	0							0					0
Conclusive	CSPT_5369	| inositol-1-monophosphatase | 4893551:4894375 Forward	B3	B3	232	3	18.98	29098	0							0					0
Conclusive	CSPT_5393	| trk-type K+ transport system, NAD-bindingcomponent | 4915150:4915827 Reverse	B1	B1	107	4	26.67	24282	0							0					1	B1	CSPT_5393 | trk-type K+ transport system; NAD-bindingcomponent | 4915150:4915827 Reverse	1	74
Conclusive	CSPT_5394	| trk-type K+ transport system, NAD-bindingcomponent | 4915928:4916593 Reverse	A12	A12	425	5	32.13	23921	0							0					0
Conclusive	CSPT_5535	| ornithine carbamoyltransferase | 5042554:5043555 Forward	B9, B10	B10	258, 594	4, 6	11.11, 21.32	36337	1	B9	KAL_StreptomycesPRO	CSPT_5535 | ornithine carbamoyltransferase | 5042554:5043555 Forward	1	36317	78	0					1	B9	CSPT_5535 | ornithine carbamoyltransferase | 5042554:5043555 Forward	2	144
Conclusive	CSPT_5560	| aconitate hydratase | 5067091:5069805 Forward	B12, C1, C2, C5, C6, C7	C6	133 - 6328	10 - 34	10.40 - 51.77	97258	2	C6, C7	KAL_StreptomycesPRO	CSPT_5560 | aconitate hydratase | 5067091:5069805 Forward	2, 5	97202	146, 427	0					3	B12, C6, C7	CSPT_5560 | aconitate hydratase | 5067091:5069805 Forward	1 - 6	71 - 430
Conclusive	CSPT_5590	| chlorite dismutase | 5101192:5101908 Forward	A11, A12	A12	796, 920	5, 7	19.75, 29.41	27437	2	A11, A12	KAL_StreptomycesPRO	CSPT_5590 | chlorite dismutase | 5101192:5101908 Forward	1	27420	76, 84	0					2	A11, A12	CSPT_5590 | chlorite dismutase | 5101192:5101908 Forward	2, 4	166, 273
Conclusive	CSPT_5836	| adenosine kinase | 5322695:5323681 Forward	B8	B8	312	6	25.3	35886	1	B8	KAL_StreptomycesPRO	CSPT_5836 | adenosine kinase | 5322695:5323681 Forward	1	35868	70	0					2	B7, B8	CSPT_5836 | adenosine kinase | 5322695:5323681 Forward	1	67, 72
Conclusive	CSPT_5884	| bacterioferritin | 5371319:5371798 Reverse	A7, A8, A9	A8	975 - 4180	4 - 7	31.45 - 42.14	18654	2	A7, A8	KAL_StreptomycesPRO	CSPT_5884 | bacterioferritin | 5371319:5371798 Reverse	1	18642	60, 80	0					3	A7, A8, A9	CSPT_5884 | bacterioferritin | 5371319:5371798 Reverse	1 - 2	63 - 157
Conclusive	CSPT_5980	| Indole-3-glycerol phosphate synthase 1 | 5460532:5461341 Forward	B3, B4	B3	331, 350	5, 6	28.62, 29.37	28354	2	B3, B4	KAL_StreptomycesPRO	CSPT_5980 | Indole-3-glycerol phosphate synthase 1 | 5460532:5461341 Forward	1	28338	61, 62	0					1	B3	CSPT_5980 | Indole-3-glycerol phosphate synthase 1 | 5460532:5461341 Forward	1	73
Conclusive	CSPT_6060	| glycerophosphodiester phosphodiesterase | 5539529:5540455 Reverse	B5, B6	B5	473, 921	8	35.39, 38.31	33672	1	B5	KAL_StreptomycesPRO	CSPT_6060 | glycerophosphodiester phosphodiesterase | 5539529:5540455 Reverse	1	33651	76	0					2	B5, B6	CSPT_6060 | glycerophosphodiester phosphodiesterase | 5539529:5540455 Reverse	1, 2	72, 157
Conclusive	CSPT_6069	| Zn-dependent hydrolase | 5548741:5549397 Reverse	A12	A12	118	2	12.39	23738	0							0					0
Conclusive	CSPT_6070	| mycothiol-dependent maleylpyruvate isomerase | 5549402:5550115 Reverse	B2, B3	B3	313, 3325	4, 9	22.78, 45.99	25688	1	B3	KAL_StreptomycesPRO	CSPT_6070 | mycothiol-dependent maleylpyruvate isomerase | 5549402:5550115 Reverse	2	25672	122	0					1	B3	CSPT_6070 | mycothiol-dependent maleylpyruvate isomerase | 5549402:5550115 Reverse	2	127
Conclusive	CSPT_6084	| glyceraldehyde-3-phosphate dehydrogenase | 5564430:5565434 Forward	B8, B9	B8	609, 3152	6, 15	24.25, 52.99	36282	3	A8, B8, B9	KAL_StreptomycesPRO	CSPT_6084 | glyceraldehyde-3-phosphate dehydrogenase | 5564430:5565434 Forward	1 - 2	36263	66 - 136	0					1	B8	CSPT_6084 | glyceraldehyde-3-phosphate dehydrogenase | 5564430:5565434 Forward	4	253
Conclusive	CSPT_6089	| glucose-6-phosphate isomerase | 5568754:5570415 Forward	C2	C2	4469	13	31.1	60951	0							0					1	C2	CSPT_6089 | glucose-6-phosphate isomerase | 5568754:5570415 Forward	1	81
Conclusive	CSPT_6093	| transaldolase | 5573979:5575121 Reverse	B10	B10	323	6	24.74	41184	0							0					0
Conclusive	CSPT_6094	| transketolase | 5575156:5577234 Reverse	C5	C5	2014	15	30.49	74807	1	C5	KAL_StreptomycesPRO	CSPT_6094 | transketolase | 5575156:5577234 Reverse	1	74761	58	0					1	C5	CSPT_6094 | transketolase | 5575156:5577234 Reverse	5	421
Conclusive	CSPT_6120	| putative stress-induced protein | 5601233:5602411 Reverse	B6, C1	B6	249, 340	4, 8	13.27, 30.61	40395	0							0					0
Conclusive	CSPT_6208	| conserved hypothetical protein | 5677297:5678247 Forward	B6	B6	677	6	26.27	34456	0							0					0
Conclusive	CSPT_6228	| glycine dehydrogenase [decarboxylating] | 5698769:5701654 Forward	C6, C7	C6	605, 2904	12, 13	17.59, 20.50	102757	0							0					2	C6, C7	CSPT_6228 | glycine dehydrogenase [decarboxylating] | 5698769:5701654 Forward	1, 2	68, 129
Conclusive	CSPT_6273	| 3-hydroxybutyryl-CoA dehydrogenase | 5738066:5738926 Reverse	A11, A12, B3	B3	234 - 1785	3 - 11	18.18 - 54.20	30826	0							0					1	B3	CSPT_6273 | 3-hydroxybutyryl-CoA dehydrogenase | 5738066:5738926 Reverse	2	148
Conclusive	CSPT_6281	| isocitrate dehydrogenase, NADP-dependent | 5744219:5746438 Reverse	B6, B10, C5, C6	C5	161 - 3482	7 - 24	10.01 - 45.47	79430	1	C5	KAL_StreptomycesPRO	CSPT_6281 | isocitrate dehydrogenase; NADP-dependent | 5744219:5746438 Reverse	2	79382	129	0					0
Conclusive	CSPT_6333	| argininosuccinate lyase | 5781809:5783236 Forward	C1, C2	C2	180, 326	5, 6	13.89, 16.42	51083	1	C1	KAL_StreptomycesPRO	CSPT_6333 | argininosuccinate lyase | 5781809:5783236 Forward	1	51054	60	0					1	C1	CSPT_6333 | argininosuccinate lyase | 5781809:5783236 Forward	2	145
Conclusive	CSPT_6389	| preprotein translocase subunit YajC | 5836584:5837072 Forward	A10	A10	197	2	25.93	17320	1	A10	KAL_StreptomycesPRO	CSPT_6389 | preprotein translocase subunit YajC | 5836584:5837072 Forward	1	17309	62	0					0
Conclusive	CSPT_6476	| 6,7-dimethyl-8-ribityllumazine synthase | 5927468:5927953 Forward	A6	A6	477	3	22.98	16895	0							0					1	A6	CSPT_6476 | 6;7-dimethyl-8-ribityllumazine synthase | 5927468:5927953 Forward	1	62
Conclusive	CSPT_6510	| chaperone protein htpG | 5958068:5960032 Reverse	C2	C2	619	7	14.37	74078	2	C3, C4	KAL_StreptomycesPRO	CSPT_6510 | chaperone protein htpG | 5958068:5960032 Reverse	1	74034	65, 75	0					1	C4	CSPT_6510 | chaperone protein htpG | 5958068:5960032 Reverse	1	63
Conclusive	CSPT_6557	| tryptophan halogenase | 5997671:5999455 Forward	B10, B11, C3, C4	B11	337 - 1893	10 - 13	17.51 - 26.09	65472	1	C3	KAL_StreptomycesPRO	CSPT_6557 | tryptophan halogenase | 5997671:5999455 Forward	1	65436	82	0					2	C3, C4	CSPT_6557 | tryptophan halogenase | 5997671:5999455 Forward	1, 2	73, 179
Conclusive	CSPT_6559	| putative FAD dependent oxidase | 6001077:6002600 Forward	C1, C2	C2	759, 1634	9	21.89	54429	1	C1	KAL_StreptomycesPRO	CSPT_6559 | putative FAD dependent oxidase | 6001077:6002600 Forward	1	54400	60	0					2	C1, C2	CSPT_6559 | putative FAD dependent oxidase | 6001077:6002600 Forward	1	66, 69
Conclusive	CSPT_6911	| putative iron-siderophore uptake ABC transportersubstrate-binding protein | 6326766:6327764 Forward	B6, B7	B6	621, 1985	6, 9	25.90, 33.43	34830	1	B7	KAL_StreptomycesPRO	CSPT_6911 | putative iron-siderophore uptake ABC transportersubstrate-binding protein | 6326766:6327764 Forward	1	34809	61	0					1	B7	CSPT_6911 | putative iron-siderophore uptake ABC transportersubstrate-binding protein | 6326766:6327764 Forward	1	75
Conclusive	CSPT_7128	| Isopentenyl-diphosphate Delta-isomerase | 6506131:6506742 Reverse	A10	A10	979	5	35.47	22162	2	A9, A10	KAL_StreptomycesPRO	CSPT_7128 | Isopentenyl-diphosphate Delta-isomerase | 6506131:6506742 Reverse	1	22150	62, 63	0					1	A10	CSPT_7128 | Isopentenyl-diphosphate Delta-isomerase | 6506131:6506742 Reverse	1	83
Conclusive	CSPT_7304	| cysteine desulfurase | 6638151:6639404 Reverse	B10, B11	B10	250, 776	12	36.21, 38.13	45050	1	B10	KAL_StreptomycesPRO	CSPT_7304 | cysteine desulfurase | 6638151:6639404 Reverse	1	45024	65	0					0
Conclusive	CSPT_7457	| FAD-binding monooxygenase | 6766082:6767890 Reverse	A9, B3, B11, B12, C1, C2, C3, C4, C5, C6	C1	70 - 4733	5 - 28	3.49 - 51.33	65904	3	B3, B11, C1	KAL_StreptomycesPRO	CSPT_7457 | FAD-binding monooxygenase | 6766082:6767890 Reverse	1	65869	59 - 83	0					5	B11, C1, C2, C3, C4	CSPT_7457 | FAD-binding monooxygenase | 6766082:6767890 Reverse	1 - 7	76 - 528
Conclusive	CSPT_7463	| type I polyketide synthase: domainsKS/AT/DH/KR/ACP | 6779274:6785042 Reverse	A6, A9, B6, C5, C6, C7	C6	204 - 813	5 - 18	3.38 - 13.74	200925	0							0					1	A9	CSPT_7463 | type I polyketide synthase: domainsKS/AT/DH/KR/ACP | 6779274:6785042 Reverse	2	150
Conclusive	CSPT_7466	| type I polyketide synthase: domainsKS/AT/DH/KR/ACP | 6791615:6797053 Reverse	C6, C7	C6	100, 799	12, 21	7.67, 15.95	187611	3	B1, B2, C6	KAL_StreptomycesPRO	CSPT_7466 | type I polyketide synthase: domainsKS/AT/DH/KR/ACP | 6791615:6797053 Reverse	1 - 2	187512	58 - 142	0					1	C6	CSPT_7466 | type I polyketide synthase: domainsKS/AT/DH/KR/ACP | 6791615:6797053 Reverse	1	69
Conclusive	CSPT_7796	| methylmalonyl-CoA mutase small subunit | 7109549:7111444 Forward	C4	C4	702	10	22.98	66683	0							0					0
Conclusive	CSPT_7797	| methylmalonyl-CoA mutase large subunit | 7111444:7113678 Forward	C5, C6	C5	300, 1268	8, 12	13.58, 19.22	80746	0							0					0
Conclusive	CSPT_7818	| aerobic cobaltochelatase subunit CobN | 7132796:7136443 Forward	C6, C7	C7	130, 899	19, 28	17.28, 29.96	131087	1	C7	KAL_StreptomycesPRO	CSPT_7818 | aerobic cobaltochelatase subunit CobN | 7132796:7136443 Forward	3	131011	194	0					1	C7	CSPT_7818 | aerobic cobaltochelatase subunit CobN | 7132796:7136443 Forward	6	448
Conclusive	O08451	ACNA_MYCAV Aconitate hydratase A OS=Mycobacterium avium GN=acn PE=3 SV=1 sp|O08451|ACNA_MYCAV Aconitate hydratase A OS=Mycobacterium avium GN=acn PE=3 SV=1	B12, C6, C7	C7	322 - 474	2 - 9	1.77 - 8.32	104482	0							0					0
Conclusive	O27593	MOAA_METTH Probable cyclic pyranopterin monophosphate synthase OS=Methanothermobacter thermautotrophicus (strain ATCC 29096 / DSM 1053 / JCM 10044 / NBRC 100330 / Delta H) GN=moaA PE=3 SV=2 sp|O27593|MOAA_METTH Probable cyclic pyranopterin monophosphate synthase OS=Methanothermobacter thermautotrophicus (strain ATCC 29096 / DSM 1053 / JCM 10044 / NBRC 100330 / Delta H) GN=moaA PE=3 SV=2	C6	C6	112	4	13.77	35429	0							0					0
Conclusive	O27995	MVK_ARCFU Mevalonate kinase OS=Archaeoglobus fulgidus (strain ATCC 49558 / VC-16 / DSM 4304 / JCM 9628 / NBRC 100126) GN=mvk PE=3 SV=1 sp|O27995|MVK_ARCFU Mevalonate kinase OS=Archaeoglobus fulgidus (strain ATCC 49558 / VC-16 / DSM 4304 / JCM 9628 / NBRC 100126) GN=mvk PE=3 SV=1	B1	B1	66	5	13.03	30992	0							0					0
Conclusive	O93256	K1C19_CHICK Keratin_ type I cytoskeletal 19 OS=Gallus gallus GN=KRT19 PE=2 SV=1 sp|O93256|K1C19_CHICK Keratin, type I cytoskeletal 19 OS=Gallus gallus GN=KRT19 PE=2 SV=1	B8, B12	B12	137, 409	1, 5	1.65, 13.95	46139	0							0					0
Conclusive	P00761	TRYP_PIG Trypsin OS=Sus scrofa PE=1 SV=1 sp|P00761|TRYP_PIG Trypsin OS=Sus scrofa PE=1 SV=1	A1, A2, A3, A4, A5, A6, A7, A8, A9, A10, A11, A12, B1, B2, B3, B4, B5, B6, B7, B8, B9, B10, B11, B12, C1, C2, C3, C4, C5, C6, C7	C2	424 - 31816	3 - 9	18.61 - 54.55	25094	0							0					0
Conclusive	P04104	K2C1_MOUSE Keratin_ type II cytoskeletal 1 OS=Mus musculus GN=Krt1 PE=1 SV=4 sp|P04104|K2C1_MOUSE Keratin, type II cytoskeletal 1 OS=Mus musculus GN=Krt1 PE=1 SV=4	A1, A4, A10, B8, B10, B11, B12, C1, C2, C3, C5, C7	C1	86 - 538	2 - 5	3.61 - 5.97	66119	0							0					0
Conclusive	P04264	K2C1_HUMAN Keratin_ type II cytoskeletal 1 OS=Homo sapiens GN=KRT1 PE=1 SV=6 sp|P04264|K2C1_HUMAN Keratin, type II cytoskeletal 1 OS=Homo sapiens GN=KRT1 PE=1 SV=6	A1, A2, A4, A6, A9, A10, A11, A12, B8, B10, B11, B12, C1, C2, C3, C6, C7	A4	131 - 1206	6 - 22	6.68 - 36.49	66210	0							0					0
Conclusive	P05784	K1C18_MOUSE Keratin_ type I cytoskeletal 18 OS=Mus musculus GN=Krt18 PE=1 SV=5 sp|P05784|K1C18_MOUSE Keratin, type I cytoskeletal 18 OS=Mus musculus GN=Krt18 PE=1 SV=5	B10, B12, C3	B12	90 - 284	2 - 5	3.31 - 11.58	47538	0							0					0
Conclusive	P06394	K1C10_BOVIN Keratin_ type I cytoskeletal 10 OS=Bos taurus GN=KRT10 PE=3 SV=1 sp|P06394|K1C10_BOVIN Keratin, type I cytoskeletal 10 OS=Bos taurus GN=KRT10 PE=3 SV=1	A1, A4, A11, B8, B10, B11, B12, C2, C3, C6	A4	129 - 661	4 - 11	6.08 - 18.82	55019	0							0					0
Conclusive	P06871	TRY1_CANLF Cationic trypsin OS=Canis lupus familiaris PE=2 SV=1 sp|P06871|TRY1_CANLF Cationic trypsin OS=Canis lupus familiaris PE=2 SV=1	A1, A5, A9, A10, A11, B1, B2, B3, B6, B10, B11, B12, C1, C2, C3, C4, C5, C6, C7	B6	174 - 1253	1 - 4	4.07 - 21.95	26854	0							0					0
Conclusive	P08727	K1C19_HUMAN Keratin_ type I cytoskeletal 19 OS=Homo sapiens GN=KRT19 PE=1 SV=4 sp|P08727|K1C19_HUMAN Keratin, type I cytoskeletal 19 OS=Homo sapiens GN=KRT19 PE=1 SV=4	B8, B10, B12, C3	B12	101 - 441	1 - 7	1.75 - 22.75	44106	0							0					0
Conclusive	P09124	G3P1_BACSU Glyceraldehyde-3-phosphate dehydrogenase 1 OS=Bacillus subtilis (strain 168) GN=gapA PE=1 SV=2 sp|P09124|G3P1_BACSU Glyceraldehyde-3-phosphate dehydrogenase 1 OS=Bacillus subtilis (strain 168) GN=gapA PE=1 SV=2	B8, B9	B9	343, 902	1, 2	4.48, 11.04	35947	0							0					0
Conclusive	P13645	K1C10_HUMAN Keratin_ type I cytoskeletal 10 OS=Homo sapiens GN=KRT10 PE=1 SV=6 sp|P13645|K1C10_HUMAN Keratin, type I cytoskeletal 10 OS=Homo sapiens GN=KRT10 PE=1 SV=6	A1, A2, A4, A11, B8, B10, B11, B12, C2, C3, C5, C6	A4	115 - 1410	6 - 20	9.59 - 39.55	59055	0							0					0
Conclusive	P13647	K2C5_HUMAN Keratin_ type II cytoskeletal 5 OS=Homo sapiens GN=KRT5 PE=1 SV=3 sp|P13647|K2C5_HUMAN Keratin, type II cytoskeletal 5 OS=Homo sapiens GN=KRT5 PE=1 SV=3	A4, A11, B10	A4	156 - 274	2 - 7	3.39 - 11.69	62607	0							0					0
Conclusive	P19012	K1C15_HUMAN Keratin_ type I cytoskeletal 15 OS=Homo sapiens GN=KRT15 PE=1 SV=3 sp|P19012|K1C15_HUMAN Keratin, type I cytoskeletal 15 OS=Homo sapiens GN=KRT15 PE=1 SV=3	B8, B12, C3	B12	101 - 476	1 - 8	1.54 - 20.18	49440	0							0					0
Conclusive	P20903	sp|P20903|CISY_STRHY Citrate synthase (Fragment) OS=Streptomyces hygroscopicus GN=gltA PE=1 SV=1		B11					0							0					0
Conclusive	P25516	ACNA_ECOLI Aconitate hydratase A OS=Escherichia coli (strain K12) GN=acnA PE=1 SV=3 sp|P25516|ACNA_ECOLI Aconitate hydratase A OS=Escherichia coli (strain K12) GN=acnA PE=1 SV=3	C6, C7	C6	149, 175	3, 6	2.58, 5.39	98077	0							0					0
Conclusive	P29379	NHB2_RHORH Low-molecular weight cobalt-containing nitrile hydratase subunit beta OS=Rhodococcus rhodochrous PE=1 SV=1 sp|P29379|NHB2_RHORH Low-molecular weight cobalt-containing nitrile hydratase subunit beta OS=Rhodococcus rhodochrous PE=1 SV=1	B10	B10	118	1	8.85	25201	0							0					0
Conclusive	P33569	BCA_STRVP Bromoperoxidase-catalase OS=Streptomyces venezuelae (strain ATCC 10712 / CBS 650.69 / DSM 40230 / JCM 4526 / NBRC 13096 / PD 04745) GN=bca PE=1 SV=1 sp|P33569|BCA_STRVP Bromoperoxidase-catalase OS=Streptomyces venezuelae (strain ATCC 10712 / CBS 650.69 / DSM 40230 / JCM 4526 / NBRC 13096 / PD 04745) GN=bca PE=1 SV=1	B10, C2	C2	90, 471	4, 5	6.21, 10.77	54088	0							0					0
Conclusive	P35527	K1C9_HUMAN Keratin_ type I cytoskeletal 9 OS=Homo sapiens GN=KRT9 PE=1 SV=3 sp|P35527|K1C9_HUMAN Keratin, type I cytoskeletal 9 OS=Homo sapiens GN=KRT9 PE=1 SV=3	B8, B10, B12, C1, C3	B12	109 - 337	5 - 12	8.35 - 28.09	62293	0							0					0
Conclusive	P35552	FLPA_METVS Fibrillarin-like rRNA/tRNA 2'-O-methyltransferase OS=Methanococcus vannielii (strain ATCC 35089 / DSM 1224 / JCM 13029 / OCM 148 / SB) GN=flpA PE=3 SV=1 sp|P35552|FLPA_METVS Fibrillarin-like rRNA/tRNA 2'-O-methyltransferase OS=Methanococcus vannielii (strain ATCC 35089 / DSM 1224 / JCM 13029 / OCM 148 / SB) GN=flpA PE=3 SV=1	C4	C4	166	3	9.13	25982	0							0					0
Conclusive	P35908	K22E_HUMAN Keratin_ type II cytoskeletal 2 epidermal OS=Homo sapiens GN=KRT2 PE=1 SV=2 sp|P35908|K22E_HUMAN Keratin, type II cytoskeletal 2 epidermal OS=Homo sapiens GN=KRT2 PE=1 SV=2	A1, A2, A4, A6, A10, A11, B10, B11, B12, C1, C2, C3, C6, C7	A4	111 - 1500	2 - 23	2.97 - 40.38	65718	0							0					0
Conclusive	P37032	ACON_LEGPH Aconitate hydratase A OS=Legionella pneumophila subsp. pneumophila (strain Philadelphia 1 / ATCC 33152 / DSM 7513) GN=acn PE=1 SV=1 sp|P37032|ACON_LEGPH Aconitate hydratase A OS=Legionella pneumophila subsp. pneumophila (strain Philadelphia 1 / ATCC 33152 / DSM 7513) GN=acn PE=1 SV=1	C6, C7	C6	196, 210	4, 7	3.25, 5.39	98722	0							0					0
Conclusive	P40174	EFTU1_STRCO Elongation factor Tu-1 OS=Streptomyces coelicolor (strain ATCC BAA-471 / A3(2) / M145) GN=tuf1 PE=3 SV=1 sp|P40174|EFTU1_STRCO Elongation factor Tu-1 OS=Streptomyces coelicolor (strain ATCC BAA-471 / A3(2) / M145) GN=tuf1 PE=3 SV=1	B1, B2, B9, B10, B11, B12, C1	B11	200 - 3214	2 - 10	6.80 - 29.22	43838	0							0					0
Conclusive	P41561	IDH2_COLMA Isocitrate dehydrogenase [NADP] 2 OS=Colwellia maris GN=icd2 PE=1 SV=3 sp|P41561|IDH2_COLMA Isocitrate dehydrogenase [NADP] 2 OS=Colwellia maris GN=icd2 PE=1 SV=3	C6	C6	259	4	7.54	81053	0							0					0
Conclusive	P42080	RPOC1_CYAPA DNA-directed RNA polymerase subunit beta' OS=Cyanophora paradoxa GN=rpoC1 PE=3 SV=2 sp|P42080|RPOC1_CYAPA DNA-directed RNA polymerase subunit beta' OS=Cyanophora paradoxa GN=rpoC1 PE=3 SV=2	C7	C7	105	4	3.62	73795	0							0					0
Conclusive	P50002	ATPB_ACEWD ATP synthase subunit beta_ sodium ion specific OS=Acetobacterium woodii (strain ATCC 29683 / DSM 1030 / JCM 2381 / KCTC 1655 / WB1) GN=atpD PE=1 SV=3 sp|P50002|ATPB_ACEWD ATP synthase subunit beta, sodium ion specific OS=Acetobacterium woodii (strain ATCC 29683 / DSM 1030 / JCM 2381 / KCTC 1655 / WB1) GN=atpD PE=1 SV=3	C1, C2	C1	476, 1785	2, 6	5.36, 14.59	50834	0							0					0
Conclusive	P50216	IDH_CORGL Isocitrate dehydrogenase [NADP] OS=Corynebacterium glutamicum (strain ATCC 13032 / DSM 20300 / JCM 1318 / LMG 3730 / NCIMB 10025) GN=icd PE=1 SV=1 sp|P50216|IDH_CORGL Isocitrate dehydrogenase [NADP] OS=Corynebacterium glutamicum (strain ATCC 13032 / DSM 20300 / JCM 1318 / LMG 3730 / NCIMB 10025) GN=icd PE=1 SV=1	C5, C6	C5	145, 213	4, 8	2.85, 6.50	80195	0							0					0
Conclusive	P51252	RPOB_PORPU DNA-directed RNA polymerase subunit beta OS=Porphyra purpurea GN=rpoB PE=3 SV=1 sp|P51252|RPOB_PORPU DNA-directed RNA polymerase subunit beta OS=Porphyra purpurea GN=rpoB PE=3 SV=1	C6	C6	199	8	3.24	129629	0							0					0
Conclusive	P60280	RPOB_CORDI DNA-directed RNA polymerase subunit beta OS=Corynebacterium diphtheriae (strain ATCC 700971 / NCTC 13129 / Biotype gravis) GN=rpoB PE=3 SV=1 sp|P60280|RPOB_CORDI DNA-directed RNA polymerase subunit beta OS=Corynebacterium diphtheriae (strain ATCC 700971 / NCTC 13129 / Biotype gravis) GN=rpoB PE=3 SV=1	C6, C7	C7	453, 1000	5, 8	3.40, 7.91	130020	0							0					0
Conclusive	P75300	Y485_MYCPN Uncharacterized protein MPN_485 OS=Mycoplasma pneumoniae (strain ATCC 29342 / M129) GN=MPN_485 PE=3 SV=1 sp|P75300|Y485_MYCPN Uncharacterized protein MPN_485 OS=Mycoplasma pneumoniae (strain ATCC 29342 / M129) GN=MPN_485 PE=3 SV=1	C6	C6	98	4	19.94	33653	0							0					0
Conclusive	P77839	RPOC_BROTH DNA-directed RNA polymerase subunit beta' (Fragment) OS=Brochothrix thermosphacta GN=rpoC PE=3 SV=2 sp|P77839|RPOC_BROTH DNA-directed RNA polymerase subunit beta' (Fragment) OS=Brochothrix thermosphacta GN=rpoC PE=3 SV=2	C7	C7	159	7	5.7	118516	0							0					0
Conclusive	Q0AEV8	SAHH_NITEC Adenosylhomocysteinase OS=Nitrosomonas eutropha (strain C91) GN=ahcY PE=3 SV=1 sp|Q0AEV8|SAHH_NITEC Adenosylhomocysteinase OS=Nitrosomonas eutropha (strain C91) GN=ahcY PE=3 SV=1	C1, C2, C3	C1	432 - 3134	1 - 4	2.51 - 10.88	53246	0							0					0
Conclusive	Q0AKW0	ATPB_MARMM ATP synthase subunit beta OS=Maricaulis maris (strain MCS10) GN=atpD PE=3 SV=1 sp|Q0AKW0|ATPB_MARMM ATP synthase subunit beta OS=Maricaulis maris (strain MCS10) GN=atpD PE=3 SV=1	C1, C2	C2	443, 1796	2, 4	5.22, 11.48	51456	0							0					0
Conclusive	Q1I419	THIC_PSEE4 Phosphomethylpyrimidine synthase OS=Pseudomonas entomophila (strain L48) GN=thiC PE=3 SV=1 sp|Q1I419|THIC_PSEE4 Phosphomethylpyrimidine synthase OS=Pseudomonas entomophila (strain L48) GN=thiC PE=3 SV=1	C1	C1	117	4	6.23	70203	0							0					0
Conclusive	Q1IHH4	RPOB_KORVE DNA-directed RNA polymerase subunit beta OS=Koribacter versatilis (strain Ellin345) GN=rpoB PE=3 SV=1 sp|Q1IHH4|RPOB_KORVE DNA-directed RNA polymerase subunit beta OS=Koribacter versatilis (strain Ellin345) GN=rpoB PE=3 SV=1	C6, C7	C6	175, 214	3, 11	1.54, 5.10	168121	0							0					0
Conclusive	Q2A1K3	ACNA_FRATH Aconitate hydratase A OS=Francisella tularensis subsp. holarctica (strain LVS) GN=acn PE=3 SV=1 sp|Q2A1K3|ACNA_FRATH Aconitate hydratase A OS=Francisella tularensis subsp. holarctica (strain LVS) GN=acn PE=3 SV=1	C6, C7	C6	295, 416	5	5.66, 6.40	103046	0							0					0
Conclusive	Q2JFH8	EFTU_FRASC Elongation factor Tu OS=Frankia sp. (strain CcI3) GN=tuf PE=3 SV=1 sp|Q2JFH8|EFTU_FRASC Elongation factor Tu OS=Frankia sp. (strain CcI3) GN=tuf PE=3 SV=1	B11, B12	B11	160, 464	2, 4	5.54, 15.11	44003	0							0					0
Conclusive	Q2JX64	RPOB_SYNJA DNA-directed RNA polymerase subunit beta OS=Synechococcus sp. (strain JA-3-3Ab) GN=rpoB PE=3 SV=1 sp|Q2JX64|RPOB_SYNJA DNA-directed RNA polymerase subunit beta OS=Synechococcus sp. (strain JA-3-3Ab) GN=rpoB PE=3 SV=1	C6	C6	221	8	4.41	127138	0							0					0
Conclusive	Q2RQV4	RPOC_RHORT DNA-directed RNA polymerase subunit beta' OS=Rhodospirillum rubrum (strain ATCC 11170 / ATH 1.1.1 / DSM 467 / LMG 4362 / NCIB 8255 / S1) GN=rpoC PE=3 SV=1 sp|Q2RQV4|RPOC_RHORT DNA-directed RNA polymerase subunit beta' OS=Rhodospirillum rubrum (strain ATCC 11170 / ATH 1.1.1 / DSM 467 / LMG 4362 / NCIB 8255 / S1) GN=rpoC PE=3 SV=1	C7	C7	127	12	3.3	155951	0							0					0
Conclusive	Q2S906	RPOC_HAHCH DNA-directed RNA polymerase subunit beta' OS=Hahella chejuensis (strain KCTC 2396) GN=rpoC PE=3 SV=1 sp|Q2S906|RPOC_HAHCH DNA-directed RNA polymerase subunit beta' OS=Hahella chejuensis (strain KCTC 2396) GN=rpoC PE=3 SV=1	C7	C7	123	6	3.58	155202	0							0					0
Conclusive	Q3ATP4	RPOC_CHLCH DNA-directed RNA polymerase subunit beta' OS=Chlorobium chlorochromatii (strain CaD3) GN=rpoC PE=3 SV=1 sp|Q3ATP4|RPOC_CHLCH DNA-directed RNA polymerase subunit beta' OS=Chlorobium chlorochromatii (strain CaD3) GN=rpoC PE=3 SV=1	C7	C7	101	7	2.8	168481	0							0					0
Conclusive	Q3J9F3	VATA_NITOC V-type ATP synthase alpha chain OS=Nitrosococcus oceani (strain ATCC 19707 / BCRC 17464 / NCIMB 11848 / C-107) GN=atpA PE=3 SV=1 sp|Q3J9F3|VATA_NITOC V-type ATP synthase alpha chain OS=Nitrosococcus oceani (strain ATCC 19707 / BCRC 17464 / NCIMB 11848 / C-107) GN=atpA PE=3 SV=1	C2	C2	203	5	6.94	64900	0							0					0
Conclusive	Q03PV0	RPOC_LACBA DNA-directed RNA polymerase subunit beta' OS=Lactobacillus brevis (strain ATCC 367 / JCM 1170) GN=rpoC PE=3 SV=1 sp|Q03PV0|RPOC_LACBA DNA-directed RNA polymerase subunit beta' OS=Lactobacillus brevis (strain ATCC 367 / JCM 1170) GN=rpoC PE=3 SV=1	C7	C7	118	7	5.1	136191	0							0					0
Conclusive	Q3SLQ6	RPOB_THIDA DNA-directed RNA polymerase subunit beta OS=Thiobacillus denitrificans (strain ATCC 25259) GN=rpoB PE=3 SV=1 sp|Q3SLQ6|RPOB_THIDA DNA-directed RNA polymerase subunit beta OS=Thiobacillus denitrificans (strain ATCC 25259) GN=rpoB PE=3 SV=1	C6, C7	C7	182, 184	1, 7	0.59, 2.80	152401	0							0					0
Conclusive	Q3TTY5	K22E_MOUSE Keratin_ type II cytoskeletal 2 epidermal OS=Mus musculus GN=Krt2 PE=1 SV=1 sp|Q3TTY5|K22E_MOUSE Keratin, type II cytoskeletal 2 epidermal OS=Mus musculus GN=Krt2 PE=1 SV=1	A4	A4	192	10	14.57	71379	0							0					0
Conclusive	Q4FLL3	RPOC_PELUB DNA-directed RNA polymerase subunit beta' OS=Pelagibacter ubique (strain HTCC1062) GN=rpoC PE=3 SV=1 sp|Q4FLL3|RPOC_PELUB DNA-directed RNA polymerase subunit beta' OS=Pelagibacter ubique (strain HTCC1062) GN=rpoC PE=3 SV=1	C7	C7	120	6	4.61	155535	0							0					0
Conclusive	Q4JVM4	ACNA_CORJK Aconitate hydratase A OS=Corynebacterium jeikeium (strain K411) GN=acn PE=3 SV=1 sp|Q4JVM4|ACNA_CORJK Aconitate hydratase A OS=Corynebacterium jeikeium (strain K411) GN=acn PE=3 SV=1	B12, C6, C7	B12	331 - 474	2 - 6	1.82 - 7.48	101581	0							0					0
Conclusive	Q4JVZ0	THIC_CORJK Phosphomethylpyrimidine synthase OS=Corynebacterium jeikeium (strain K411) GN=thiC PE=3 SV=1 sp|Q4JVZ0|THIC_CORJK Phosphomethylpyrimidine synthase OS=Corynebacterium jeikeium (strain K411) GN=thiC PE=3 SV=1	C1	C1	115	3	4.52	71537	0							0					0
Conclusive	Q4JXN8	CH601_CORJK 60 kDa chaperonin 1 OS=Corynebacterium jeikeium (strain K411) GN=groL1 PE=3 SV=1 sp|Q4JXN8|CH601_CORJK 60 kDa chaperonin 1 OS=Corynebacterium jeikeium (strain K411) GN=groL1 PE=3 SV=1	A6, A9, C2, C3	C2	122 - 1285	1 - 6	1.83 - 12.80	57238	0							0					0
Conclusive	Q5FQ60	SYDND_GLUOX Aspartate--tRNA(Asp/Asn) ligase OS=Gluconobacter oxydans (strain 621H) GN=aspS PE=3 SV=1 sp|Q5FQ60|SYDND_GLUOX Aspartate--tRNA(Asp/Asn) ligase OS=Gluconobacter oxydans (strain 621H) GN=aspS PE=3 SV=1	C5	C5	125	4	7.69	66573	0							0					0
Conclusive	Q5K2P2	K1C15_PROAT Keratin_ type I cytoskeletal 15 (Fragment) OS=Protopterus aethiopicus GN=KRT15 PE=1 SV=1 sp|Q5K2P2|K1C15_PROAT Keratin, type I cytoskeletal 15 (Fragment) OS=Protopterus aethiopicus GN=KRT15 PE=1 SV=1	B12, C3, C6	C6	101 - 250	2 - 5	3.17 - 9.30	49016	0							0					0
Conclusive	Q5P339	RPOB_AROAE DNA-directed RNA polymerase subunit beta OS=Aromatoleum aromaticum (strain EbN1) GN=rpoB PE=3 SV=1 sp|Q5P339|RPOB_AROAE DNA-directed RNA polymerase subunit beta OS=Aromatoleum aromaticum (strain EbN1) GN=rpoB PE=3 SV=1	C6, C7	C7	184	1, 7	0.58, 2.69	153067	0							0					0
Conclusive	Q5WHG1	DNAK_BACSK Chaperone protein DnaK OS=Bacillus clausii (strain KSM-K16) GN=dnaK PE=3 SV=1 sp|Q5WHG1|DNAK_BACSK Chaperone protein DnaK OS=Bacillus clausii (strain KSM-K16) GN=dnaK PE=3 SV=1	C4, C5	C4	121, 398	4, 7	2.62, 10.15	65726	0							0					0
Conclusive	Q5XA33	Y1595_STRP6 Uncharacterized protein Spy1595 OS=Streptococcus pyogenes serotype M6 (strain ATCC BAA-946 / MGAS10394) GN=M6_Spy1595 PE=1 SV=1 sp|Q5XA33|Y1595_STRP6 Uncharacterized protein Spy1595 OS=Streptococcus pyogenes serotype M6 (strain ATCC BAA-946 / MGAS10394) GN=M6_Spy1595 PE=1 SV=1	B8	B8	145	3	10.88	22077	0							0					0
Conclusive	Q5YPE0	RPOB2_NOCFA DNA-directed RNA polymerase subunit beta 2 OS=Nocardia farcinica (strain IFM 10152) GN=rpoB2 PE=3 SV=1 sp|Q5YPE0|RPOB2_NOCFA DNA-directed RNA polymerase subunit beta 2 OS=Nocardia farcinica (strain IFM 10152) GN=rpoB2 PE=3 SV=1	C6, C7	C7	339, 825	6, 11	5.85, 6.88	129006	0							0					0
Conclusive	Q5YPG4	EFTU_NOCFA Elongation factor Tu OS=Nocardia farcinica (strain IFM 10152) GN=tuf PE=3 SV=2 sp|Q5YPG4|EFTU_NOCFA Elongation factor Tu OS=Nocardia farcinica (strain IFM 10152) GN=tuf PE=3 SV=2	B11, B12	B11	133, 237	2	7.07	43769	0							0					0
Conclusive	Q5YQP4	RPOB1_NOCFA DNA-directed RNA polymerase subunit beta 1 OS=Nocardia farcinica (strain IFM 10152) GN=rpoB1 PE=3 SV=1 sp|Q5YQP4|RPOB1_NOCFA DNA-directed RNA polymerase subunit beta 1 OS=Nocardia farcinica (strain IFM 10152) GN=rpoB1 PE=3 SV=1	C6, C7	C6	334, 838	10, 11	7.83, 13.17	128279	0							0					0
Conclusive	Q6A6K7	RPOC_PROAC DNA-directed RNA polymerase subunit beta' OS=Propionibacterium acnes (strain KPA171202 / DSM 16379) GN=rpoC PE=3 SV=1 sp|Q6A6K7|RPOC_PROAC DNA-directed RNA polymerase subunit beta' OS=Propionibacterium acnes (strain KPA171202 / DSM 16379) GN=rpoC PE=3 SV=1	C7	C7	207	14	8.66	144243	0							0					0
Conclusive	Q6EIY9	K2C1_CANLF Keratin_ type II cytoskeletal 1 OS=Canis lupus familiaris GN=KRT1 PE=2 SV=1 sp|Q6EIY9|K2C1_CANLF Keratin, type II cytoskeletal 1 OS=Canis lupus familiaris GN=KRT1 PE=2 SV=1	A1, A4, A10, A11, B8, B10, B11, B12, C1, C2, C3, C5, C6, C7	A4	103 - 594	4 - 11	5.17 - 19.06	63961	0							0					0
Conclusive	Q6EIZ0	K1C10_CANLF Keratin_ type I cytoskeletal 10 OS=Canis lupus familiaris GN=KRT10 PE=2 SV=1 sp|Q6EIZ0|K1C10_CANLF Keratin, type I cytoskeletal 10 OS=Canis lupus familiaris GN=KRT10 PE=2 SV=1	A1, A4, A11, B8, B10, B11, B12, C2, C3, C6	A4	179 - 754	4 - 11	5.63 - 19.89	57882	0							0					0
Conclusive	Q6EIZ1	K22E_CANLF Keratin_ type II cytoskeletal 2 epidermal OS=Canis lupus familiaris GN=KRT2 PE=2 SV=1 sp|Q6EIZ1|K22E_CANLF Keratin, type II cytoskeletal 2 epidermal OS=Canis lupus familiaris GN=KRT2 PE=2 SV=1	A1, A4, A10, B10, B11, B12, C1, C3, C7	A4	82 - 547	2 - 8	1.90 - 14.06	64741	0							0					0
Conclusive	Q6G3X4	RPOC_BARHE DNA-directed RNA polymerase subunit beta' OS=Bartonella henselae (strain ATCC 49882 / DSM 28221 / Houston 1) GN=rpoC PE=3 SV=1 sp|Q6G3X4|RPOC_BARHE DNA-directed RNA polymerase subunit beta' OS=Bartonella henselae (strain ATCC 49882 / DSM 28221 / Houston 1) GN=rpoC PE=3 SV=1	C7	C7	110	7	2.43	156499	0							0					0
Conclusive	Q6IFW6	K1C10_RAT Keratin_ type I cytoskeletal 10 OS=Rattus norvegicus GN=Krt10 PE=3 SV=1 sp|Q6IFW6|K1C10_RAT Keratin, type I cytoskeletal 10 OS=Rattus norvegicus GN=Krt10 PE=3 SV=1	A1, A4, A11, B10, B12, C2, C3	C3	167 - 638	3 - 9	4.37 - 15.59	56733	0							0					0
Conclusive	Q6IG01	K2C1B_RAT Keratin_ type II cytoskeletal 1b OS=Rattus norvegicus GN=Krt77 PE=3 SV=1 sp|Q6IG01|K2C1B_RAT Keratin, type II cytoskeletal 1b OS=Rattus norvegicus GN=Krt77 PE=3 SV=1	A1, A4, A10, B10, B12, C1, C3, C7	B10	79 - 479	1 - 4	2.31 - 7.32	57426	0							0					0
Conclusive	Q6IG05	K2C75_RAT Keratin_ type II cytoskeletal 75 OS=Rattus norvegicus GN=Krt75 PE=3 SV=2 sp|Q6IG05|K2C75_RAT Keratin, type II cytoskeletal 75 OS=Rattus norvegicus GN=Krt75 PE=3 SV=2	A1, B11, B12, C1, C7	B12	138 - 367	1 - 6	2.21 - 12.55	59255	0							0					0
Conclusive	Q6LW50	DNAA_PHOPR Chromosomal replication initiator protein DnaA OS=Photobacterium profundum (strain SS9) GN=dnaA PE=3 SV=1 sp|Q6LW50|DNAA_PHOPR Chromosomal replication initiator protein DnaA OS=Photobacterium profundum (strain SS9) GN=dnaA PE=3 SV=1	C7	C7	47	4	4.22	54106	0							0					0
Conclusive	Q6NH63	ACNA_CORDI Aconitate hydratase A OS=Corynebacterium diphtheriae (strain ATCC 700971 / NCTC 13129 / Biotype gravis) GN=acn PE=3 SV=1 sp|Q6NH63|ACNA_CORDI Aconitate hydratase A OS=Corynebacterium diphtheriae (strain ATCC 700971 / NCTC 13129 / Biotype gravis) GN=acn PE=3 SV=1	B12, C6, C7	C6	319 - 488	5 - 8	5.89 - 9.31	101671	0							0					0
Conclusive	Q7MYG1	RL14_PHOLL 50S ribosomal protein L14 OS=Photorhabdus luminescens subsp. laumondii (strain DSM 15139 / CIP 105565 / TT01) GN=rplN PE=3 SV=1 sp|Q7MYG1|RL14_PHOLL 50S ribosomal protein L14 OS=Photorhabdus luminescens subsp. laumondii (strain DSM 15139 / CIP 105565 / TT01) GN=rplN PE=3 SV=1	C5	C5	144	2	22.76	13765	0							0					0
Conclusive	Q7V9L9	TILS_PROMA tRNA(Ile)-lysidine synthase OS=Prochlorococcus marinus (strain SARG / CCMP1375 / SS120) GN=tilS PE=3 SV=1 sp|Q7V9L9|TILS_PROMA tRNA(Ile)-lysidine synthase OS=Prochlorococcus marinus (strain SARG / CCMP1375 / SS120) GN=tilS PE=3 SV=1	A10	A10	100	1	2.08	38921	0							0					0
Conclusive	Q7Z794	K2C1B_HUMAN Keratin_ type II cytoskeletal 1b OS=Homo sapiens GN=KRT77 PE=2 SV=3 sp|Q7Z794|K2C1B_HUMAN Keratin, type II cytoskeletal 1b OS=Homo sapiens GN=KRT77 PE=2 SV=3	A1, A4, A10, B10, B12, C1, C3, C7	C1	79 - 479	1 - 4	2.08 - 6.75	62187	0							0					0
Conclusive	Q8BGZ7	K2C75_MOUSE Keratin_ type II cytoskeletal 75 OS=Mus musculus GN=Krt75 PE=1 SV=1 sp|Q8BGZ7|K2C75_MOUSE Keratin, type II cytoskeletal 75 OS=Mus musculus GN=Krt75 PE=1 SV=1	A1, B11, B12, C1, C7	B12	138 - 354	1 - 6	2.18 - 10.53	59969	0							0					0
Conclusive	Q08D91	K2C75_BOVIN Keratin_ type II cytoskeletal 75 OS=Bos taurus GN=KRT75 PE=2 SV=1 sp|Q08D91|K2C75_BOVIN Keratin, type II cytoskeletal 75 OS=Bos taurus GN=KRT75 PE=2 SV=1	A1, B11, B12, C1, C7	C1	150 - 347	1 - 5	2.21 - 6.08	59435	0							0					0
Conclusive	Q8DL55	RPOB_THEEB DNA-directed RNA polymerase subunit beta OS=Thermosynechococcus elongatus (strain BP-1) GN=rpoB PE=3 SV=1 sp|Q8DL55|RPOB_THEEB DNA-directed RNA polymerase subunit beta OS=Thermosynechococcus elongatus (strain BP-1) GN=rpoB PE=3 SV=1	C7	C7	185	5	3.97	124557	0							0					0
Conclusive	Q8FPB7	PNP_COREF Polyribonucleotide nucleotidyltransferase OS=Corynebacterium efficiens (strain DSM 44549 / YS-314 / AJ 12310 / JCM 11189 / NBRC 100395) GN=pnp PE=3 SV=2 sp|Q8FPB7|PNP_COREF Polyribonucleotide nucleotidyltransferase OS=Corynebacterium efficiens (strain DSM 44549 / YS-314 / AJ 12310 / JCM 11189 / NBRC 100395) GN=pnp PE=3 SV=2	C6	C6	221	6	9.44	81254	0							0					0
Conclusive	Q8RHI7	RPOC_FUSNN DNA-directed RNA polymerase subunit beta' OS=Fusobacterium nucleatum subsp. nucleatum (strain ATCC 25586 / CIP 101130 / JCM 8532 / LMG 13131) GN=rpoC PE=3 SV=1 sp|Q8RHI7|RPOC_FUSNN DNA-directed RNA polymerase subunit beta' OS=Fusobacterium nucleatum subsp. nucleatum (strain ATCC 25586 / CIP 101130 / JCM 8532 / LMG 13131) GN=rpoC PE=3 SV=1	C7	C7	105	11	2.81	148788	0							0					0
Conclusive	Q8UJ99	SAHH_AGRFC Adenosylhomocysteinase OS=Agrobacterium fabrum (strain C58 / ATCC 33970) GN=ahcY PE=3 SV=1 sp|Q8UJ99|SAHH_AGRFC Adenosylhomocysteinase OS=Agrobacterium fabrum (strain C58 / ATCC 33970) GN=ahcY PE=3 SV=1	C1, C2, C3	C2	466 - 3154	2 - 4	6.01 - 7.94	51445	0							0					0
Conclusive	Q9F2I9	SYM_STRCO Methionine--tRNA ligase OS=Streptomyces coelicolor (strain ATCC BAA-471 / A3(2) / M145) GN=metG PE=3 SV=1 sp|Q9F2I9|SYM_STRCO Methionine--tRNA ligase OS=Streptomyces coelicolor (strain ATCC BAA-471 / A3(2) / M145) GN=metG PE=3 SV=1	C2	C2	696	3	7.25	59912	0							0					0
Conclusive	Q9F2Q3	ENO1_STRCO Enolase 1 OS=Streptomyces coelicolor (strain ATCC BAA-471 / A3(2) / M145) GN=eno1 PE=3 SV=1 sp|Q9F2Q3|ENO1_STRCO Enolase 1 OS=Streptomyces coelicolor (strain ATCC BAA-471 / A3(2) / M145) GN=eno1 PE=3 SV=1	B10, B11, B12	B11	134 - 9140	3 - 8	7.98 - 32.63	45597	0							0					0
Conclusive	Q9FI12	SBT23_ARATH Subtilisin-like protease SBT2.3 OS=Arabidopsis thaliana GN=SBT2.3 PE=2 SV=1 sp|Q9FI12|SBT23_ARATH Subtilisin-like protease SBT2.3 OS=Arabidopsis thaliana GN=SBT2.3 PE=2 SV=1	C7	C7	83	3	4.17	90959	0							0					0
Conclusive	Q9L637	RPOB_AMYMS DNA-directed RNA polymerase subunit beta OS=Amycolatopsis mediterranei (strain S699) GN=rpoB PE=3 SV=2 sp|Q9L637|RPOB_AMYMS DNA-directed RNA polymerase subunit beta OS=Amycolatopsis mediterranei (strain S699) GN=rpoB PE=3 SV=2	C6, C7	C6	651, 1801	7, 9	6.00, 9.94	129696	0							0					0
Conclusive	Q9R0H5	K2C71_MOUSE Keratin_ type II cytoskeletal 71 OS=Mus musculus GN=Krt71 PE=1 SV=1 sp|Q9R0H5|K2C71_MOUSE Keratin, type II cytoskeletal 71 OS=Mus musculus GN=Krt71 PE=1 SV=1	A1, A4, A10, B10, B12, C1, C3, C7	B12	79 - 479	1 - 8	2.29 - 11.45	57896	0							0					0
Conclusive	Q9RTN7	ACNA_DEIRA Aconitate hydratase A OS=Deinococcus radiodurans (strain ATCC 13939 / DSM 20539 / JCM 16871 / LMG 4051 / NBRC 15346 / NCIMB 9279 / R1 / VKM B-1422) GN=acn PE=1 SV=1 sp|Q9RTN7|ACNA_DEIRA Aconitate hydratase A OS=Deinococcus radiodurans (strain ATCC 13939 / DSM 20539 / JCM 16871 / LMG 4051 / NBRC 15346 / NCIMB 9279 / R1 / VKM B-1422) GN=acn PE=1 SV=1	C7	C7	132	6	7.51	98230	0							0					0
Conclusive	Q9SIF2	HS905_ARATH Heat shock protein 90-5_ chloroplastic OS=Arabidopsis thaliana GN=HSP90-5 PE=1 SV=1 sp|Q9SIF2|HS905_ARATH Heat shock protein 90-5, chloroplastic OS=Arabidopsis thaliana GN=HSP90-5 PE=1 SV=1	C2	C2	169	4	8.72	89119	0							0					0
Conclusive	Q9Z2K1	K1C16_MOUSE Keratin_ type I cytoskeletal 16 OS=Mus musculus GN=Krt16 PE=1 SV=3 sp|Q9Z2K1|K1C16_MOUSE Keratin, type I cytoskeletal 16 OS=Mus musculus GN=Krt16 PE=1 SV=3	B12	B12	238	5	7.46	52006	0							0					0
Conclusive	Q9Z518	G3P_STRCO Glyceraldehyde-3-phosphate dehydrogenase OS=Streptomyces coelicolor (strain ATCC BAA-471 / A3(2) / M145) GN=gap PE=3 SV=1 sp|Q9Z518|G3P_STRCO Glyceraldehyde-3-phosphate dehydrogenase OS=Streptomyces coelicolor (strain ATCC BAA-471 / A3(2) / M145) GN=gap PE=3 SV=1	B8	B8	475	5	12.2	36439	0							0					0
Conclusive	Q9ZBY8	PATR_STRCO Putative phenylalanine aminotransferase OS=Streptomyces coelicolor (strain ATCC BAA-471 / A3(2) / M145) GN=pat PE=3 SV=1 sp|Q9ZBY8|PATR_STRCO Putative phenylalanine aminotransferase OS=Streptomyces coelicolor (strain ATCC BAA-471 / A3(2) / M145) GN=pat PE=3 SV=1	B9	B9	341	2	10.03	39079	0							0					0
Conclusive	Q9ZT91	EFTM_ARATH Elongation factor Tu_ mitochondrial OS=Arabidopsis thaliana GN=TUFA PE=1 SV=1 sp|Q9ZT91|EFTM_ARATH Elongation factor Tu, mitochondrial OS=Arabidopsis thaliana GN=TUFA PE=1 SV=1	B11	B11	209	4	7.71	49638	0							0					0
Conclusive	Q13T36	SAHH_BURXL Adenosylhomocysteinase OS=Burkholderia xenovorans (strain LB400) GN=ahcY PE=3 SV=1 sp|Q13T36|SAHH_BURXL Adenosylhomocysteinase OS=Burkholderia xenovorans (strain LB400) GN=ahcY PE=3 SV=1	C1, C2, C3	C2	432 - 3160	1 - 3	2.54 - 10.36	52652	0							0					0
Conclusive	Q15MU0	ATPF2_PSEA6 ATP synthase subunit b 2 OS=Pseudoalteromonas atlantica (strain T6c / ATCC BAA-1087) GN=atpF2 PE=3 SV=1 sp|Q15MU0|ATPF2_PSEA6 ATP synthase subunit b 2 OS=Pseudoalteromonas atlantica (strain T6c / ATCC BAA-1087) GN=atpF2 PE=3 SV=1	A9	A9	257	2	19.87	17469	0							0					0
Conclusive	Q18CF3	RPOC_PEPD6 DNA-directed RNA polymerase subunit beta' OS=Peptoclostridium difficile (strain 630) GN=rpoC PE=3 SV=1 sp|Q18CF3|RPOC_PEPD6 DNA-directed RNA polymerase subunit beta' OS=Peptoclostridium difficile (strain 630) GN=rpoC PE=3 SV=1	C7	C7	143	7	5.08	130528	0							0					0
Conclusive	Q29S21	K2C7_BOVIN Keratin_ type II cytoskeletal 7 OS=Bos taurus GN=KRT7 PE=2 SV=1 sp|Q29S21|K2C7_BOVIN Keratin, type II cytoskeletal 7 OS=Bos taurus GN=KRT7 PE=2 SV=1	A1, B11, B12, C1, C7	B12	138 - 367	1 - 7	2.58 - 10.94	51635	0							0					0
Conclusive	Q47RU5	PNP_THEFY Polyribonucleotide nucleotidyltransferase OS=Thermobifida fusca (strain YX) GN=pnp PE=3 SV=1 sp|Q47RU5|PNP_THEFY Polyribonucleotide nucleotidyltransferase OS=Thermobifida fusca (strain YX) GN=pnp PE=3 SV=1	C5, C6	C6	271, 1023	4, 9	4.69, 12.26	82963	0							0					0
Conclusive	Q47TE8	CH601_THEFY 60 kDa chaperonin 1 OS=Thermobifida fusca (strain YX) GN=groL1 PE=3 SV=1 sp|Q47TE8|CH601_THEFY 60 kDa chaperonin 1 OS=Thermobifida fusca (strain YX) GN=groL1 PE=3 SV=1	A9, C2, C3	C2	358 - 3343	2 - 7	3.51 - 18.30	57523	0							0					0
Conclusive	Q60CG8	SAHH_METCA Adenosylhomocysteinase OS=Methylococcus capsulatus (strain ATCC 33009 / NCIMB 11132 / Bath) GN=ahcY PE=3 SV=1 sp|Q60CG8|SAHH_METCA Adenosylhomocysteinase OS=Methylococcus capsulatus (strain ATCC 33009 / NCIMB 11132 / Bath) GN=ahcY PE=3 SV=1	C1, C2, C3	C1	463 - 3134	1 - 4	2.54 - 16.74	52113	0							0					0
Conclusive	Q64ZL7	MURE_BACFR UDP-N-acetylmuramoyl-L-alanyl-D-glutamate--2_6-diaminopimelate ligase OS=Bacteroides fragilis (strain YCH46) GN=murE PE=3 SV=1 sp|Q64ZL7|MURE_BACFR UDP-N-acetylmuramoyl-L-alanyl-D-glutamate--2,6-diaminopimelate ligase OS=Bacteroides fragilis (strain YCH46) GN=murE PE=3 SV=1	C2	C2	165	3	12.78	53423	0							0					0
Conclusive	Q82BR9	SYG_STRAW Glycine--tRNA ligase OS=Streptomyces avermitilis (strain ATCC 31267 / DSM 46492 / JCM 5070 / NBRC 14893 / NCIMB 12804 / NRRL 8165 / MA-4680) GN=glyQS PE=3 SV=1 sp|Q82BR9|SYG_STRAW Glycine--tRNA ligase OS=Streptomyces avermitilis (strain ATCC 31267 / DSM 46492 / JCM 5070 / NBRC 14893 / NCIMB 12804 / NRRL 8165 / MA-4680) GN=glyQS PE=3 SV=1	C1	C1	116	5	10.65	52833	0							0					0
Conclusive	Q82DI5	CH601_STRAW 60 kDa chaperonin 1 OS=Streptomyces avermitilis (strain ATCC 31267 / DSM 46492 / JCM 5070 / NBRC 14893 / NCIMB 12804 / NRRL 8165 / MA-4680) GN=groL1 PE=3 SV=3 sp|Q82DI5|CH601_STRAW 60 kDa chaperonin 1 OS=Streptomyces avermitilis (strain ATCC 31267 / DSM 46492 / JCM 5070 / NBRC 14893 / NCIMB 12804 / NRRL 8165 / MA-4680) GN=groL1 PE=3 SV=3	A7, A9, A10, C2, C3	C2	726 - 4014	3 - 10	8.30 - 28.60	57054	0							0					0
Conclusive	Q82DQ4	RPOC_STRAW DNA-directed RNA polymerase subunit beta' OS=Streptomyces avermitilis (strain ATCC 31267 / DSM 46492 / JCM 5070 / NBRC 14893 / NCIMB 12804 / NRRL 8165 / MA-4680) GN=rpoC PE=3 SV=1 sp|Q82DQ4|RPOC_STRAW DNA-directed RNA polymerase subunit beta' OS=Streptomyces avermitilis (strain ATCC 31267 / DSM 46492 / JCM 5070 / NBRC 14893 / NCIMB 12804 / NRRL 8165 / MA-4680) GN=rpoC PE=3 SV=1	C7	C7	1232	28	26.79	145729	0							0					0
Conclusive	Q82DQ5	RPOB_STRAW DNA-directed RNA polymerase subunit beta OS=Streptomyces avermitilis (strain ATCC 31267 / DSM 46492 / JCM 5070 / NBRC 14893 / NCIMB 12804 / NRRL 8165 / MA-4680) GN=rpoB PE=3 SV=2 sp|Q82DQ5|RPOB_STRAW DNA-directed RNA polymerase subunit beta OS=Streptomyces avermitilis (strain ATCC 31267 / DSM 46492 / JCM 5070 / NBRC 14893 / NCIMB 12804 / NRRL 8165 / MA-4680) GN=rpoB PE=3 SV=2	C6, C7	C6	846, 2396	11, 13	10.59, 12.83	128525	0							0					0
Conclusive	Q82GG6	CH602_STRAW 60 kDa chaperonin 2 OS=Streptomyces avermitilis (strain ATCC 31267 / DSM 46492 / JCM 5070 / NBRC 14893 / NCIMB 12804 / NRRL 8165 / MA-4680) GN=groL2 PE=3 SV=1 sp|Q82GG6|CH602_STRAW 60 kDa chaperonin 2 OS=Streptomyces avermitilis (strain ATCC 31267 / DSM 46492 / JCM 5070 / NBRC 14893 / NCIMB 12804 / NRRL 8165 / MA-4680) GN=groL2 PE=3 SV=1	A6, A8, A9, A10, A12, B1, C2, C3	C3	108 - 4354	3 - 11	4.99 - 27.91	56802	0							0					0
Conclusive	Q82J82	ATPA_STRAW ATP synthase subunit alpha OS=Streptomyces avermitilis (strain ATCC 31267 / DSM 46492 / JCM 5070 / NBRC 14893 / NCIMB 12804 / NRRL 8165 / MA-4680) GN=atpA PE=3 SV=1 sp|Q82J82|ATPA_STRAW ATP synthase subunit alpha OS=Streptomyces avermitilis (strain ATCC 31267 / DSM 46492 / JCM 5070 / NBRC 14893 / NCIMB 12804 / NRRL 8165 / MA-4680) GN=atpA PE=3 SV=1	C2, C3	C2	405, 1311	10, 11	21.17, 29.11	57436	0							0					0
Conclusive	Q82M90	G6PI1_STRAW Glucose-6-phosphate isomerase 1 OS=Streptomyces avermitilis (strain ATCC 31267 / DSM 46492 / JCM 5070 / NBRC 14893 / NCIMB 12804 / NRRL 8165 / MA-4680) GN=pgi1 PE=3 SV=1 sp|Q82M90|G6PI1_STRAW Glucose-6-phosphate isomerase 1 OS=Streptomyces avermitilis (strain ATCC 31267 / DSM 46492 / JCM 5070 / NBRC 14893 / NCIMB 12804 / NRRL 8165 / MA-4680) GN=pgi1 PE=3 SV=1	C2	C2	1336	3	8.56	60210	0							0					0
Conclusive	Q89J74	RPOB_BRADU DNA-directed RNA polymerase subunit beta OS=Bradyrhizobium diazoefficiens (strain JCM 10833 / IAM 13628 / NBRC 14792 / USDA 110) GN=rpoB PE=3 SV=1 sp|Q89J74|RPOB_BRADU DNA-directed RNA polymerase subunit beta OS=Bradyrhizobium diazoefficiens (strain JCM 10833 / IAM 13628 / NBRC 14792 / USDA 110) GN=rpoB PE=3 SV=1	C6, C7	C6	186, 195	7, 9	2.99, 4.08	153562	0							0					0
Conclusive	Q92QB4	GCH1_RHIME GTP cyclohydrolase 1 OS=Rhizobium meliloti (strain 1021) GN=folE PE=3 SV=1 sp|Q92QB4|GCH1_RHIME GTP cyclohydrolase 1 OS=Rhizobium meliloti (strain 1021) GN=folE PE=3 SV=1	B1	B1	75	1	6.86	22900	0							0					0
Conclusive	Q97EG9	RPOB_CLOAB DNA-directed RNA polymerase subunit beta OS=Clostridium acetobutylicum (strain ATCC 824 / DSM 792 / JCM 1419 / LMG 5710 / VKM B-1787) GN=rpoB PE=3 SV=1 sp|Q97EG9|RPOB_CLOAB DNA-directed RNA polymerase subunit beta OS=Clostridium acetobutylicum (strain ATCC 824 / DSM 792 / JCM 1419 / LMG 5710 / VKM B-1787) GN=rpoB PE=3 SV=1	C6, C7	C7	201, 236	2, 7	1.53, 3.79	139705	0							0					0
Conclusive	Q749A6	RL15_GEOSL 50S ribosomal protein L15 OS=Geobacter sulfurreducens (strain ATCC 51573 / DSM 12127 / PCA) GN=rplO PE=3 SV=1 sp|Q749A6|RL15_GEOSL 50S ribosomal protein L15 OS=Geobacter sulfurreducens (strain ATCC 51573 / DSM 12127 / PCA) GN=rplO PE=3 SV=1	C4	C4	180	3	12.84	15572	0							0					0
Conclusive	Q00767	CH601_STRAL 60 kDa chaperonin 1 OS=Streptomyces albus G GN=groL1 PE=1 SV=3 sp|Q00767|CH601_STRAL 60 kDa chaperonin 1 OS=Streptomyces albus G GN=groL1 PE=1 SV=3	A7, A9, A10, A11, C2, C3	C2	160 - 4480	6 - 12	11.85 - 27.96	56830	0							0					0
Conclusive	Q827U0	PDXS_STRAW Pyridoxal 5'-phosphate synthase subunit PdxS OS=Streptomyces avermitilis (strain ATCC 31267 / DSM 46492 / JCM 5070 / NBRC 14893 / NCIMB 12804 / NRRL 8165 / MA-4680) GN=pdxS PE=3 SV=1 sp|Q827U0|PDXS_STRAW Pyridoxal 5'-phosphate synthase subunit PdxS OS=Streptomyces avermitilis (strain ATCC 31267 / DSM 46492 / JCM 5070 / NBRC 14893 / NCIMB 12804 / NRRL 8165 / MA-4680) GN=pdxS PE=3 SV=1	B7	B7	650	7	30.92	32335	0							0					0
Conclusive	Q829V7	G6PI2_STRAW Glucose-6-phosphate isomerase 2 OS=Streptomyces avermitilis (strain ATCC 31267 / DSM 46492 / JCM 5070 / NBRC 14893 / NCIMB 12804 / NRRL 8165 / MA-4680) GN=pgi2 PE=3 SV=1 sp|Q829V7|G6PI2_STRAW Glucose-6-phosphate isomerase 2 OS=Streptomyces avermitilis (strain ATCC 31267 / DSM 46492 / JCM 5070 / NBRC 14893 / NCIMB 12804 / NRRL 8165 / MA-4680) GN=pgi2 PE=3 SV=1	C2	C2	1388	4	8.91	60636	0							0					0
Conclusive	Q936D6	SAHH_STRAA Adenosylhomocysteinase OS=Streptomyces argillaceus GN=ahcY PE=3 SV=1 sp|Q936D6|SAHH_STRAA Adenosylhomocysteinase OS=Streptomyces argillaceus GN=ahcY PE=3 SV=1	C1, C2, C3	C2	691 - 6009	4 - 8	12.24 - 17.63	52792	0							0					0
Conclusive	Q05064	MUTA_STRCM Methylmalonyl-CoA mutase small subunit OS=Streptomyces cinnamonensis GN=mutA PE=3 SV=1 sp|Q05064|MUTA_STRCM Methylmalonyl-CoA mutase small subunit OS=Streptomyces cinnamonensis GN=mutA PE=3 SV=1	C4	C4	396	4	7.14	65327	0							0					0
Conclusive	Q05065	MUTB_STRCM Methylmalonyl-CoA mutase large subunit OS=Streptomyces cinnamonensis GN=mutB PE=3 SV=1 sp|Q05065|MUTB_STRCM Methylmalonyl-CoA mutase large subunit OS=Streptomyces cinnamonensis GN=mutB PE=3 SV=1	C5	C5	337	3	4.09	79569	0							0					0
Conclusive	Q10751	ACE_CHICK Angiotensin-converting enzyme (Fragment) OS=Gallus gallus GN=ACE PE=2 SV=1 sp|Q10751|ACE_CHICK Angiotensin-converting enzyme (Fragment) OS=Gallus gallus GN=ACE PE=2 SV=1	C4, C5	C5	246, 356	3, 4	2.01, 3.60	138563	0							0					0
Conclusive	Q11010	AMPN_STRLI Aminopeptidase N OS=Streptomyces lividans GN=pepN PE=1 SV=1 sp|Q11010|AMPN_STRLI Aminopeptidase N OS=Streptomyces lividans GN=pepN PE=1 SV=1	C6	C6	439	6	9.8	94652	0							0					0
Conclusive	Q12200	NPC1_YEAST Niemann-Pick type C-related protein 1 OS=Saccharomyces cerevisiae (strain ATCC 204508 / S288c) GN=NCR1 PE=1 SV=1 sp|Q12200|NPC1_YEAST Niemann-Pick type C-related protein 1 OS=Saccharomyces cerevisiae (strain ATCC 204508 / S288c) GN=NCR1 PE=1 SV=1	B12, C2, C3, C4	C3	156 - 279	2 - 6	0.60 - 1.79	134869	0							0					0
Conclusive	Q24799	MYPH_ECHGR Myophilin OS=Echinococcus granulosus PE=2 SV=1 sp|Q24799|MYPH_ECHGR Myophilin OS=Echinococcus granulosus PE=2 SV=1	B8	B8	153	4	20.53	21417	0							0					0
Conclusive	Q28706	K1C12_RABIT Keratin_ type I cytoskeletal 12 (Fragment) OS=Oryctolagus cuniculus GN=KRT12 PE=2 SV=1 sp|Q28706|K1C12_RABIT Keratin, type I cytoskeletal 12 (Fragment) OS=Oryctolagus cuniculus GN=KRT12 PE=2 SV=1	B8, B10, B12, C3, C6	B10	100 - 227	1 - 5	1.70 - 10.95	45898	0							0					0
Conclusive	Q37976	AEPE_BPA18 L-alanyl-D-glutamate peptidase OS=Listeria phage A118 GN=ply PE=2 SV=2 sp|Q37976|AEPE_BPA18 L-alanyl-D-glutamate peptidase OS=Listeria phage A118 GN=ply PE=2 SV=2	B11	B11	117	5	12.81	30856	0							0					0
Conclusive	Q53597	PNP_STRAT Polyribonucleotide nucleotidyltransferase OS=Streptomyces antibioticus GN=pnp PE=1 SV=1 sp|Q53597|PNP_STRAT Polyribonucleotide nucleotidyltransferase OS=Streptomyces antibioticus GN=pnp PE=1 SV=1	C1, C2, C4, C5, C6	C2	105 - 3773	2 - 17	1.49 - 26.08	79331	0							0					0
Conclusive	Q61781	K1C14_MOUSE Keratin_ type I cytoskeletal 14 OS=Mus musculus GN=Krt14 PE=1 SV=2 sp|Q61781|K1C14_MOUSE Keratin, type I cytoskeletal 14 OS=Mus musculus GN=Krt14 PE=1 SV=2	B12, C6	C6	138, 214	3, 5	3.31, 7.23	53209	0							0					0
Conclusive	Q99456	K1C12_HUMAN Keratin_ type I cytoskeletal 12 OS=Homo sapiens GN=KRT12 PE=1 SV=1 sp|Q99456|K1C12_HUMAN Keratin, type I cytoskeletal 12 OS=Homo sapiens GN=KRT12 PE=1 SV=1	B8	B8	161	3	6.68	53626	0							0					0
Indistinguishable Protein Group 1	Beewolf_Backbone_contig6374_full_fwd_frame_1	chaperonin GroL	A6, A7, A8, A9, A10, A11, A12, B1, B2, B3, B7, B9, B10, C2, C3	C2	184 - 23857	3 - 21	7.74 - 48.11	63839	12	A5, A6, A8, A9, A10, A12, B1, B2, B7, B10, C2, C3	KAL_Beewolf_PRO	Beewolf-Backbone_contig6374_full_fwd_frame_1	1 - 7	63801	57 - 586	10	A6, A7, A8, A9, A10, A12, B1, B7, C2, C3	Beewolf-Backbone_contig6374_full_fwd_frame_1	1 - 9	70 - 700	0
Indistinguishable Protein Group 1	CSPT_4365	| chaperonin GroEL | 3921844:3923469 Forward	A6, A7, A8, A9, A10, A11, A12, B1, B2, B3, B7, B9, B10, C2, C3	C2	190 - 23857	4 - 21	10.72 - 53.97	57020	12	A5, A6, A8, A9, A10, A12, B1, B2, B7, B10, C2, C3	KAL_StreptomycesPRO	CSPT_4365 | chaperonin GroEL | 3921844:3923469 Forward	1 - 7	56985	57 - 586	0					10	A6, A7, A8, A9, A10, A12, B1, B7, C2, C3	CSPT_4365 | chaperonin GroEL | 3921844:3923469 Forward	1 - 9	70 - 700
Indistinguishable Protein Group 2	Beewolf_Backbone_contig15603_full_rev_frame_0	peptide abc transporter substrate-binding protein	C1, C2, C3, C4	C2	191 - 21703	11 - 24	22.99 - 45.06	70890	2	C2, C3	KAL_Beewolf_PRO	Beewolf-Backbone_contig15603_full_rev_frame_0	4	70853	264, 300	3	C2, C3, C4	Beewolf-Backbone_contig15603_full_rev_frame_0	2 - 14	162 - 1182	0
Indistinguishable Protein Group 2	CSPT_2314	| oligopeptide ABC transporter substrate-bindingprotein OppA | 2018864:2020489 Reverse	C1, C2, C3, C4	C2	213 - 21703	12 - 24	31.42 - 53.97	59827	2	C2, C3	KAL_StreptomycesPRO	CSPT_2314 | oligopeptide ABC transporter substrate-bindingprotein OppA | 2018864:2020489 Reverse	4	59795	264, 300	0					3	C2, C3, C4	CSPT_2314 | oligopeptide ABC transporter substrate-bindingprotein OppA | 2018864:2020489 Reverse	2 - 14	162 - 1182
Indistinguishable Protein Group 3	Beewolf_Backbone_contig40610_full_fwd_frame_1	chaperonin GroEL	A7, A8, A9, A10, A11, A12, B2, C1, C2, C3, C4	C2	115 - 10387	4 - 21	6.04 - 35.48	80376	11	A3, A6, A7, A8, A9, A10, A11, A12, C2, C3, C4	KAL_Beewolf_PRO	Beewolf-Backbone_contig40610_full_fwd_frame_1	1 - 4	80332	60 - 283	9	A3, A7, A9, A10, A11, A12, B1, C2, C3	Beewolf-Backbone_contig40610_full_fwd_frame_1	1 - 6	60 - 417	0
Indistinguishable Protein Group 3	CSPT_2760	| chaperonin GroEL | 2446080:2447696 Reverse	A7, A8, A9, A10, A11, A12, B2, C1, C2, C3, C4	C2	115 - 10387	5 - 21	8.55 - 50.19	56573	11	A3, A6, A7, A8, A9, A10, A11, A12, C2, C3, C4	KAL_StreptomycesPRO	CSPT_2760 | chaperonin GroEL | 2446080:2447696 Reverse	1 - 4	56540	60 - 283	0					9	A3, A7, A9, A10, A11, A12, B1, C2, C3	CSPT_2760 | chaperonin GroEL | 2446080:2447696 Reverse	1 - 6	60 - 417
Indistinguishable Protein Group 4	Beewolf_Backbone_contig26890_full_fwd_frame_1	catalase	B10, B11, C2	C2	391 - 7670	11 - 15	19.44 - 31.89	65947	3	A10, B10, C2	KAL_Beewolf_PRO	Beewolf-Backbone_contig26890_full_fwd_frame_1	1 - 2	65907	72 - 175	2	B10, C2	Beewolf-Backbone_contig26890_full_fwd_frame_1	2, 5	164, 346	0
Indistinguishable Protein Group 4	CSPT_2135	| bromoperoxidase-catalase | 1865208:1866692 Reverse	B10, B11, C2	C2	391 - 8963	11 - 16	29.96 - 48.18	54705	3	A10, B10, C2	KAL_StreptomycesPRO	CSPT_2135 | bromoperoxidase-catalase | 1865208:1866692 Reverse	1 - 2	54671	72 - 175	0					2	B10, C2	CSPT_2135 | bromoperoxidase-catalase | 1865208:1866692 Reverse	2, 5	164, 346
Indistinguishable Protein Group 5	Beewolf_Backbone_contig29707_full_rev_frame_1	conserved hypothetical protein [Streptomyces violaceusniger Tu 4113]	A7, A8	A8	1156, 2948	3, 6	19.14, 33.97	23371	1	A8	KAL_Beewolf_PRO	Beewolf-Backbone_contig29707_full_rev_frame_1	1	23357	79	2	A7, A8	Beewolf-Backbone_contig29707_full_rev_frame_1	1, 2	80, 161	0
Indistinguishable Protein Group 5	CSPT_3236	| conserved hypothetical protein | 2881768:2882304 Reverse	A7, A8	A8	1423, 3567	4, 7	41.01, 58.43	20027	1	A8	KAL_StreptomycesPRO	CSPT_3236 | conserved hypothetical protein | 2881768:2882304 Reverse	1	20015	79	0					2	A7, A8	CSPT_3236 | conserved hypothetical protein | 2881768:2882304 Reverse	1, 2	80, 161
Indistinguishable Protein Group 6	Beewolf_Backbone_contig6376_full_rev_frame_1	electron transfer alpha subunit	B6	B6	3385	9	24.82	71272	1	B6	KAL_Beewolf_PRO	Beewolf-Backbone_contig6376_full_rev_frame_1	1	71233	60	1	B6	Beewolf-Backbone_contig6376_full_rev_frame_1	3	202	0
Indistinguishable Protein Group 6	CSPT_6678	| electron transfer flavoprotein subunit alpha | 6093621:6094583 Forward	B6	B6	3528	10	57.81	32508	1	B6	KAL_StreptomycesPRO	CSPT_6678 | electron transfer flavoprotein subunit alpha | 6093621:6094583 Forward	1	32488	60	0					1	B6	CSPT_6678 | electron transfer flavoprotein subunit alpha | 6093621:6094583 Forward	3	202
Indistinguishable Protein Group 7	Beewolf_Backbone_contig14093_full_fwd_frame_2	atp synthase delta subunit	B2	B2	2250	9	23.25	47361	1	B2	KAL_Beewolf_PRO	Beewolf-Backbone_contig14093_full_fwd_frame_2	2	47337	181	1	B2	Beewolf-Backbone_contig14093_full_fwd_frame_2	2	145	0
Indistinguishable Protein Group 7	CSPT_4804	| ATP synthase subunit delta | 4334954:4335778 Forward	B2	B2	2250	9	37.59	28865	1	B2	KAL_StreptomycesPRO	CSPT_4804 | ATP synthase subunit delta | 4334954:4335778 Forward	2	28847	181	0					1	B2	CSPT_4804 | ATP synthase subunit delta | 4334954:4335778 Forward	2	145
Indistinguishable Protein Group 8	Beewolf_Backbone_contig37618_full_fwd_frame_1	pyoverdine biosynthesis protein	B3, B4	B3	1267, 2067	8, 9	13.38, 14.48	90762	1	B3	KAL_Beewolf_PRO	Beewolf-Backbone_contig37618_full_fwd_frame_1	1	90716	81	2	B3, B4	Beewolf-Backbone_contig37618_full_fwd_frame_1	3, 5	199, 359	0
Indistinguishable Protein Group 8	CSPT_4943	| pyoverdine biosynthesis protein | 4452395:4453198 Reverse	B3, B4	B3	1284, 2067	9	44.57, 49.06	30295	1	B3	KAL_StreptomycesPRO	CSPT_4943 | pyoverdine biosynthesis protein | 4452395:4453198 Reverse	1	30279	81	0					2	B3, B4	CSPT_4943 | pyoverdine biosynthesis protein | 4452395:4453198 Reverse	3, 5	199, 359
Indistinguishable Protein Group 9	Beewolf_Backbone_contig8433_full_rev_frame_0	acetyl- acetyltransferase	B10, B11	B11	1290, 1394	12, 13	31.63, 37.96	50626	0							2	B10, B11	Beewolf-Backbone_contig8433_full_rev_frame_0	3	185, 257	0
Indistinguishable Protein Group 9	CSPT_4833	| acetyl-CoA acetyltransferase | 4363208:4364410 Forward	B8, B10, B11	B11	146 - 2090	5 - 14	14.75 - 50.25	41170	3	A5, B10, B11	KAL_StreptomycesPRO	CSPT_4833 | acetyl-CoA acetyltransferase | 4363208:4364410 Forward	1 - 2	41146	66 - 156	0					2	B10, B11	CSPT_4833 | acetyl-CoA acetyltransferase | 4363208:4364410 Forward	4	265, 324
Indistinguishable Protein Group 10	Beewolf_Backbone_contig40828_full_rev_frame_0	inositol 1-phosphate synthase	B9, B10	B9	436, 1516	10	20.00, 22.64	70569	2	B9, B10	KAL_Beewolf_PRO	Beewolf-Backbone_contig40828_full_rev_frame_0	1, 3	70530	76, 224	2	B9, B10	Beewolf-Backbone_contig40828_full_rev_frame_0	1, 3	80, 254	0
Indistinguishable Protein Group 10	CSPT_3546	| myo-inositol-1-phosphate synthase | 3177231:3178313 Reverse	B9, B10	B9	436, 1516	10	35.83, 40.56	39887	2	B9, B10	KAL_StreptomycesPRO	CSPT_3546 | myo-inositol-1-phosphate synthase | 3177231:3178313 Reverse	1, 3	39866	76, 224	0					2	B9, B10	CSPT_3546 | myo-inositol-1-phosphate synthase | 3177231:3178313 Reverse	1, 3	80, 254
Indistinguishable Protein Group 11	Beewolf_Backbone_contig37587_full_fwd_frame_2	secreted hydrolase	A10, A11	A10	1087, 1409	6, 8	19.31, 28.22	44245	1	A11	KAL_Beewolf_PRO	Beewolf-Backbone_contig37587_full_fwd_frame_2	1	44226	72	2	A10, A11	Beewolf-Backbone_contig37587_full_fwd_frame_2	3, 4	214, 345	0
Indistinguishable Protein Group 11	CSPT_2000	| lysozyme M1 (GHF25) | 1742354:1743196 Forward	A10, A11	A10	1087, 1419	7, 8	28.93, 40.71	30571	1	A11	KAL_StreptomycesPRO	CSPT_2000 | lysozyme M1 (GHF25) | 1742354:1743196 Forward	1	30554	72	0					2	A10, A11	CSPT_2000 | lysozyme M1 (GHF25) | 1742354:1743196 Forward	3, 4	214, 345
Indistinguishable Protein Group 12	P07477	TRY1_HUMAN Trypsin-1 OS=Homo sapiens GN=PRSS1 PE=1 SV=1 sp|P07477|TRY1_HUMAN Trypsin-1 OS=Homo sapiens GN=PRSS1 PE=1 SV=1	A9, C3, C7	C3	343 - 1020	1 - 2	8.1	27128	0							0					0
Indistinguishable Protein Group 12	P07478	TRY2_HUMAN Trypsin-2 OS=Homo sapiens GN=PRSS2 PE=1 SV=1 sp|P07478|TRY2_HUMAN Trypsin-2 OS=Homo sapiens GN=PRSS2 PE=1 SV=1	A9, C3, C7	C3	343 - 1018	1	8.1	26944	0							0					0
Indistinguishable Protein Group 12	Q8NHM4	TRY6_HUMAN Putative trypsin-6 OS=Homo sapiens GN=PRSS3P2 PE=5 SV=2 sp|Q8NHM4|TRY6_HUMAN Putative trypsin-6 OS=Homo sapiens GN=PRSS3P2 PE=5 SV=2	A9, C3, C7	C3	343 - 1018	1	8.1	27108	0							0					0
Indistinguishable Protein Group 13	Beewolf_Backbone_contig6511_full_fwd_frame_1	asparagine synthase (glutamine-hydrolyzing)	B2, B3	B2	317, 1202	4, 5	2.21, 2.57	206940	1	B2	KAL_Beewolf_PRO	Beewolf-Backbone_contig6511_full_fwd_frame_1	2	206843	137	1	B2	Beewolf-Backbone_contig6511_full_fwd_frame_1	1	80	0
Indistinguishable Protein Group 13	CSPT_7461	| methyltransferase | 6771246:6771935 Reverse	B2, B3	B2	317, 1202	4, 5	18.78, 21.83	25175	1	B2	KAL_StreptomycesPRO	CSPT_7461 | methyltransferase | 6771246:6771935 Reverse	2	25162	137	0					1	B2	CSPT_7461 | methyltransferase | 6771246:6771935 Reverse	1	80
Indistinguishable Protein Group 14	Beewolf_Backbone_contig15996_full_rev_frame_1	glutathione peroxidase	A6	A6	969	4	33.95	17281	0							1	A6	Beewolf-Backbone_contig15996_full_rev_frame_1	1	82	0
Indistinguishable Protein Group 14	CSPT_7643	| glutathione peroxidase | 6975959:6976447 Reverse	A6	A6	1148	5	45.06	17389	0							0					1	A6	CSPT_7643 | glutathione peroxidase | 6975959:6976447 Reverse	1	82
Indistinguishable Protein Group 15	Beewolf_Backbone_contig15303_full_rev_frame_2	aldehyde dehydrogenase	B3, B10, C2, C3	C2	251 - 629	4 - 9	12.03 - 28.76	57581	1	C3	KAL_Beewolf_PRO	Beewolf-Backbone_contig15303_full_rev_frame_2	1	57549	62	2	B3, C3	Beewolf-Backbone_contig15303_full_rev_frame_2	2	130, 143	0
Indistinguishable Protein Group 15	CSPT_5184	| gamma-aminobutyraldehyde dehydrogenase | 4683675:4685129 Forward	B3, B10, C2, C3	C2	251 - 629	4 - 9	13.22 - 31.61	52221	1	C3	KAL_StreptomycesPRO	CSPT_5184 | gamma-aminobutyraldehyde dehydrogenase | 4683675:4685129 Forward	1	52192	62	0					2	B3, C3	CSPT_5184 | gamma-aminobutyraldehyde dehydrogenase | 4683675:4685129 Forward	2	130, 143
Indistinguishable Protein Group 16	Beewolf_Backbone_contig9208_full_fwd_frame_0	l-alanine dehydrogenase	A9, B9, B10	B9	92 - 677	3 - 7	10.30 - 25.47	39270	2	B9, B10	KAL_Beewolf_PRO	Beewolf-Backbone_contig9208_full_fwd_frame_0	1	39249	75, 76	2	B9, B10	Beewolf-Backbone_contig9208_full_fwd_frame_0	1	77, 92	0
Indistinguishable Protein Group 16	CSPT_6844	| Alanine dehydrogenase | 6260299:6261414 Forward	A9, B9, B10	B9	92 - 677	3 - 7	10.24 - 25.34	39128	2	B9, B10	KAL_StreptomycesPRO	CSPT_6844 | Alanine dehydrogenase | 6260299:6261414 Forward	1	39106	75, 76	0					2	B9, B10	CSPT_6844 | Alanine dehydrogenase | 6260299:6261414 Forward	1	77, 92
Indistinguishable Protein Group 17	Beewolf_Backbone_contig951_full_fwd_frame_2	atp-binding protein	A1	A1	1196	3	25.95	13735	0							1	A1	Beewolf-Backbone_contig951_full_fwd_frame_2	1	63	0
Indistinguishable Protein Group 17	CSPT_2209	| conserved hypothetical protein | 1937047:1937274 Forward	A1	A1	1242	4	61.33	8123	0							0					1	A1	CSPT_2209 | conserved hypothetical protein | 1937047:1937274 Forward	1	63
Indistinguishable Protein Group 18	Beewolf_Backbone_contig51127_full_fwd_frame_1	chaperone protein DnaK	B3	B3	1022	5	5.62	155896	0							0					0
Indistinguishable Protein Group 18	CSPT_3243	| heat shock protein GrpE | 2889046:2889735 Reverse	B3	B3	1324	6	45.85	24219	0							0					0
Indistinguishable Protein Group 19	Beewolf_Backbone_contig17851_full_rev_frame_1	elongation factor p	B2	B2	657	2	8.53	31548	0							0					0
Indistinguishable Protein Group 19	CSPT_6416	| elongation factor P | 5868334:5868900 Forward	B2	B2	657	2	13.3	20539	0							0					0
Indistinguishable Protein Group 20	Beewolf_Backbone_contig645_full_fwd_frame_1	glutaredoxin-like protein	A1	A1	953	1	17.14	11606	0							0					0
Indistinguishable Protein Group 20	CSPT_2165	| glutaredoxin-like protein | 1892768:1893010 Forward	A1	A1	953	1	22.5	8879	0							0					0
Indistinguishable Protein Group 21	Beewolf_Backbone_contig6508_full_fwd_frame_1	transcriptional regulator	A10, A11	A10	496, 509	2, 5	4.55, 12.40	53223	0							0					0
Indistinguishable Protein Group 21	CSPT_7690	| TetR family transcriptional regulator | 7012839:7013477 Forward	A10, A11	A10	496, 509	2, 5	10.38, 28.30	22798	0							0					0
Indistinguishable Protein Group 22	Beewolf_Backbone_contig10990_full_fwd_frame_2	pyridoxamine 5 -phosphate oxidase-related protein	A3	A3	880	4	20.7	31062	0							0					0
Indistinguishable Protein Group 22	CSPT_4305	| pyridoxamine 5'-phosphate oxidase-relatedprotein | 3863731:3864135 Forward	A3	A3	925	5	50.75	14668	0							0					0
Indistinguishable Protein Group 23	A1UAH8	CH601_MYCSK 60 kDa chaperonin 1 OS=Mycobacterium sp. (strain KMS) GN=groL1 PE=3 SV=1 sp|A1UAH8|CH601_MYCSK 60 kDa chaperonin 1 OS=Mycobacterium sp. (strain KMS) GN=groL1 PE=3 SV=1	A6, A8, A9, A10, A12, B1, C2, C3	C2	108 - 3836	2 - 9	2.77 - 17.56	56597	0							0					0
Indistinguishable Protein Group 23	A3PU33	CH601_MYCSJ 60 kDa chaperonin 1 OS=Mycobacterium sp. (strain JLS) GN=groL1 PE=3 SV=1 sp|A3PU33|CH601_MYCSJ 60 kDa chaperonin 1 OS=Mycobacterium sp. (strain JLS) GN=groL1 PE=3 SV=1	A6, A8, A9, A10, A12, B1, C2, C3	C2	108 - 3836	2 - 9	2.77 - 17.56	56597	0							0					0
Indistinguishable Protein Group 23	Q1BEF6	CH601_MYCSS 60 kDa chaperonin 1 OS=Mycobacterium sp. (strain MCS) GN=groL1 PE=3 SV=2 sp|Q1BEF6|CH601_MYCSS 60 kDa chaperonin 1 OS=Mycobacterium sp. (strain MCS) GN=groL1 PE=3 SV=2	A6, A8, A9, A10, A12, B1, C2, C3	C2	108 - 3836	2 - 9	2.77 - 17.56	56597	0							0					0
Indistinguishable Protein Group 24	Beewolf_Backbone_contig6843_full_rev_frame_2	2-c-methyl-d-erythritol 4-phosphate cytidylyltransferase	B1	B1	411	3	5.3	80877	1	B1	KAL_Beewolf_PRO	Beewolf-Backbone_contig6843_full_rev_frame_2	1	80839	56	1	B1	Beewolf-Backbone_contig6843_full_rev_frame_2	2	147	0
Indistinguishable Protein Group 24	CSPT_4303	| 2-C-methyl-D-erythritol 4-phosphatecytidylyltransferase | 3862168:3862947 Forward	B1	B1	411	3	15.44	26907	1	B1	KAL_StreptomycesPRO	CSPT_4303 | 2-C-methyl-D-erythritol 4-phosphatecytidylyltransferase | 3862168:3862947 Forward	1	26890	56	0					1	B1	CSPT_4303 | 2-C-methyl-D-erythritol 4-phosphatecytidylyltransferase | 3862168:3862947 Forward	2	147
Indistinguishable Protein Group 25	Beewolf_Backbone_contig15180_full_fwd_frame_1	cholesterol esterase	A6	A6	674	7	19.63	46112	0							0					0
Indistinguishable Protein Group 25	CSPT_4856	| conserved hypothetical protein | 4381089:4381709 Forward	A6	A6	674	7	41.75	21460	0							0					0
Indistinguishable Protein Group 26	Beewolf_Backbone_contig7267_full_fwd_frame_0	fatty acid oxidation complex alpha-subunit	B10, B11	B11	388, 480	7	8.90, 9.66	129707	0							0					0
Indistinguishable Protein Group 26	CSPT_5576	| 3-ketoacyl-CoA thiolase | 5088096:5089310 Reverse	B10, B11	B11	388, 480	7	25.99, 28.22	43218	0							0					0
Indistinguishable Protein Group 27	A5CTA8	ENO_CLAM3 Enolase OS=Clavibacter michiganensis subsp. michiganensis (strain NCPPB 382) GN=eno PE=3 SV=1 sp|A5CTA8|ENO_CLAM3 Enolase OS=Clavibacter michiganensis subsp. michiganensis (strain NCPPB 382) GN=eno PE=3 SV=1	B11, B12	B12	1829, 5437	2, 4	7.51, 16.20	44849	0							0					0
Indistinguishable Protein Group 27	B0RH60	ENO_CLAMS Enolase OS=Clavibacter michiganensis subsp. sepedonicus (strain ATCC 33113 / DSM 20744 / JCM 9667 / LMG 2889 / C-1) GN=eno PE=3 SV=1 sp|B0RH60|ENO_CLAMS Enolase OS=Clavibacter michiganensis subsp. sepedonicus (strain ATCC 33113 / DSM 20744 / JCM 9667 / LMG 2889 / C-1) GN=eno PE=3 SV=1	B11, B12	B12	1817, 5437	2	7.51, 8.45	44879	0							0					0
Indistinguishable Protein Group 28	CSPT_3991	| acetyl-/propionyl-coenzyme A carboxylase alphachain | 3597298:3599262 Forward	C1, C2	C2	929, 969	8, 10	21.10, 25.08	68687	0							0					0
Indistinguishable Protein Group 28	CSPT_4690	| acetyl-/propionyl-coenzyme A carboxylase alphachain | 4225261:4227135 Reverse	C1, C2	C2	909, 969	8, 9	21.47, 22.12	65868	0							0					0
Indistinguishable Protein Group 29	Beewolf_Backbone_contig6492_full_rev_frame_0	50s ribosomal protein l10	A6	A6	600	6	17.17	47799	1	A6	KAL_Beewolf_PRO	Beewolf-Backbone_contig6492_full_rev_frame_0	1	47774	89	1	A6	Beewolf-Backbone_contig6492_full_rev_frame_0	2	137	0
Indistinguishable Protein Group 29	CSPT_2860	| 50S ribosomal protein L10 | 2531499:2532029 Reverse	A6	A6	600	6	42.05	18505	1	A6	KAL_StreptomycesPRO	CSPT_2860 | 50S ribosomal protein L10 | 2531499:2532029 Reverse	1	18494	89	0					1	A6	CSPT_2860 | 50S ribosomal protein L10 | 2531499:2532029 Reverse	2	137
Indistinguishable Protein Group 30	O08773	RGS14_RAT Regulator of G-protein signaling 14 OS=Rattus norvegicus GN=Rgs14 PE=1 SV=1 sp|O08773|RGS14_RAT Regulator of G-protein signaling 14 OS=Rattus norvegicus GN=Rgs14 PE=1 SV=1	A10	A10	134	2	5.7	60005	0							0					0
Indistinguishable Protein Group 30	O43566	RGS14_HUMAN Regulator of G-protein signaling 14 OS=Homo sapiens GN=RGS14 PE=1 SV=4 sp|O43566|RGS14_HUMAN Regulator of G-protein signaling 14 OS=Homo sapiens GN=RGS14 PE=1 SV=4	A10	A10	134	2	5.48	61960	0							0					0
Indistinguishable Protein Group 30	P97492	RGS14_MOUSE Regulator of G-protein signaling 14 OS=Mus musculus GN=Rgs14 PE=1 SV=2 sp|P97492|RGS14_MOUSE Regulator of G-protein signaling 14 OS=Mus musculus GN=Rgs14 PE=1 SV=2	A10	A10	134	2	5.67	60417	0							0					0
Indistinguishable Protein Group 31	Beewolf_Backbone_contig40557_full_rev_frame_2	30s ribosomal protein s1	B12, C3	C3	214, 258	4, 6	7.52, 12.12	71252	0							0					0
Indistinguishable Protein Group 31	CSPT_6046	| 30S ribosomal protein S1 | 5529425:5530936 Forward	B12, C3	C3	221, 262	5, 7	9.74, 16.90	55145	0							0					0
Indistinguishable Protein Group 32	Beewolf_Backbone_contig21066_full_fwd_frame_0	dihydroxyacetone kinase phosphotransfer protein	A2	A2	570	3	40.87	11049	1	A2	KAL_Beewolf_PRO	Beewolf-Backbone_contig21066_full_fwd_frame_0	1	11043	59	0					0
Indistinguishable Protein Group 32	CSPT_6751	| PTS system fructose subfamily IIA component | 6170469:6170894 Reverse	A2	A2	570	3	33.33	13669	1	A2	KAL_StreptomycesPRO	CSPT_6751 | PTS system fructose subfamily IIA component | 6170469:6170894 Reverse	1	13661	59	0					0
Indistinguishable Protein Group 33	P0CY96	CH60_PROAA 60 kDa chaperonin OS=Propionibacterium acnes GN=groL PE=3 SV=1 sp|P0CY96|CH60_PROAA 60 kDa chaperonin OS=Propionibacterium acnes GN=groL PE=3 SV=1	A9, A10, C2	C2	115 - 735	2 - 4	3.13 - 8.27	56897	0							0					0
Indistinguishable Protein Group 33	P0CY97	CH601_PROAC 60 kDa chaperonin 1 OS=Propionibacterium acnes (strain KPA171202 / DSM 16379) GN=groL1 PE=3 SV=1 sp|P0CY97|CH601_PROAC 60 kDa chaperonin 1 OS=Propionibacterium acnes (strain KPA171202 / DSM 16379) GN=groL1 PE=3 SV=1	A9, A10, C2	C2	115 - 735	2 - 4	3.13 - 8.27	56897	0							0					0
Indistinguishable Protein Group 34	Beewolf_Backbone_contig14137_full_fwd_frame_2	30s ribosomal protein s11	A2	A2	286	3	3.99	69565	0							0					0
Indistinguishable Protein Group 34	CSPT_2819	| 30S ribosomal protein S13 | 2498408:2498788 Reverse	A2	A2	286	3	19.84	14371	0							0					0
Indistinguishable Protein Group 35	Beewolf_Backbone_contig15781_full_fwd_frame_1	conserved protein of unknown function [Streptomyces cattleya NRRL 8057]	A6	A6	276	3	8.55	32116	1	A6	KAL_Beewolf_PRO	Beewolf-Backbone_contig15781_full_fwd_frame_1	1	32100	86	0					0
Indistinguishable Protein Group 35	CSPT_4155	| conserved hypothetical protein | 3747177:3747590 Reverse	A6	A6	276	3	18.98	14850	1	A6	KAL_StreptomycesPRO	CSPT_4155 | conserved hypothetical protein | 3747177:3747590 Reverse	1	14843	86	0					0
Indistinguishable Protein Group 36	Q82LU9	CCRA2_STRAW Crotonyl-CoA reductase OS=Streptomyces avermitilis (strain ATCC 31267 / DSM 46492 / JCM 5070 / NBRC 14893 / NCIMB 12804 / NRRL 8165 / MA-4680) GN=ccrA2 PE=1 SV=1 sp|Q82LU9|CCRA2_STRAW Crotonyl-CoA reductase OS=Streptomyces avermitilis (strain ATCC 31267 / DSM 46492 / JCM 5070 / NBRC 14893 / NCIMB 12804 / NRRL 8165 / MA-4680) GN=ccrA2 PE=1 SV=1	B12	B12	180	4	8.76	49388	0							0					0
Indistinguishable Protein Group 36	Q53865	sp|Q53865|CCR_STRCU Crotonyl-CoA reductase OS=Streptomyces collinus GN=ccr PE=1 SV=1		B12					0							0					0
Indistinguishable Protein Group 37	Beewolf_Backbone_contig17952_full_rev_frame_2	nadph-dependent f420 reductase	B4	B4	347	3	30.92	16145	0							0					0
Indistinguishable Protein Group 37	CSPT_5697	| NADPH-dependent F420 reductase | 5185365:5186222 Forward	B4	B4	351	4	22.11	29941	0							0					0
Indistinguishable Protein Group 38	P9WPD4	CISY1_MYCTO Citrate synthase 1 OS=Mycobacterium tuberculosis (strain CDC 1551 / Oshkosh) GN=gltA2 PE=3 SV=1 sp|P9WPD4|CISY1_MYCTO Citrate synthase 1 OS=Mycobacterium tuberculosis (strain CDC 1551 / Oshkosh) GN=gltA2 PE=3 SV=1	B8, B11, B12	B11	563 - 1668	2 - 3	5.57 - 9.28	48093	0							0					0
Indistinguishable Protein Group 38	P9WPD5	CISY1_MYCTU Citrate synthase 1 OS=Mycobacterium tuberculosis (strain ATCC 25618 / H37Rv) GN=gltA2 PE=1 SV=1 sp|P9WPD5|CISY1_MYCTU Citrate synthase 1 OS=Mycobacterium tuberculosis (strain ATCC 25618 / H37Rv) GN=gltA2 PE=1 SV=1	B8, B11, B12	B11	563 - 1668	2 - 3	5.57 - 9.28	48093	0							0					0
Indistinguishable Protein Group 39	B1W3Y0	RPOA_STRGG DNA-directed RNA polymerase subunit alpha OS=Streptomyces griseus subsp. griseus (strain JCM 4626 / NBRC 13350) GN=rpoA PE=3 SV=1 sp|B1W3Y0|RPOA_STRGG DNA-directed RNA polymerase subunit alpha OS=Streptomyces griseus subsp. griseus (strain JCM 4626 / NBRC 13350) GN=rpoA PE=3 SV=1	B6, B10, B11	B11	228 - 2323	7 - 10	20.88 - 38.82	36753	0							0					0
Indistinguishable Protein Group 39	CSPT_2816	| DNA-directed RNA polymerase subunit alpha | 2496703:2497725 Reverse	B6, B10, B11	B11	228 - 2323	7 - 10	20.88 - 38.82	36783	1	B10	KAL_StreptomycesPRO	CSPT_2816 | DNA-directed RNA polymerase subunit alpha | 2496703:2497725 Reverse	1	36761	68	0					0
Indistinguishable Protein Group 39	P60312	RPOA_STRCO DNA-directed RNA polymerase subunit alpha OS=Streptomyces coelicolor (strain ATCC BAA-471 / A3(2) / M145) GN=rpoA PE=3 SV=1 sp|P60312|RPOA_STRCO DNA-directed RNA polymerase subunit alpha OS=Streptomyces coelicolor (strain ATCC BAA-471 / A3(2) / M145) GN=rpoA PE=3 SV=1	B6, B10, B11	B11	228 - 2323	7 - 10	20.88 - 38.82	36753	0							0					0
Indistinguishable Protein Group 39	P60313	RPOA1_STRAW DNA-directed RNA polymerase subunit alpha OS=Streptomyces avermitilis (strain ATCC 31267 / DSM 46492 / JCM 5070 / NBRC 14893 / NCIMB 12804 / NRRL 8165 / MA-4680) GN=rpoA1 PE=3 SV=1 sp|P60313|RPOA1_STRAW DNA-directed RNA polymerase subunit alpha OS=Streptomyces avermitilis (strain ATCC 31267 / DSM 46492 / JCM 5070 / NBRC 14893 / NCIMB 12804 / NRRL 8165 / MA-4680) GN=rpoA1 PE=3 SV=1	B6, B10, B11	B11	228 - 2325	7 - 10	20.88 - 38.82	36753	0							0					0
Indistinguishable Protein Group 39	Q9X4V6	RPOA_STRGT DNA-directed RNA polymerase subunit alpha OS=Streptomyces granaticolor GN=rpoA PE=1 SV=1 sp|Q9X4V6|RPOA_STRGT DNA-directed RNA polymerase subunit alpha OS=Streptomyces granaticolor GN=rpoA PE=1 SV=1	B6, B10, B11	B11	228 - 2323	7 - 10	20.88 - 38.82	36767	0							0					0
Indistinguishable Protein Group 40	Beewolf_Backbone_contig120_full_rev_frame_1	30s ribosomal protein s4	A11	A11	281	5	14.29	36329	1	A11	KAL_Beewolf_PRO	Beewolf-Backbone_contig120_full_rev_frame_1	1	36308	57	1	A11	Beewolf-Backbone_contig120_full_rev_frame_1	2	147	0
Indistinguishable Protein Group 40	CSPT_6401	| 30S ribosomal protein S4 | 5851973:5852584 Forward	A11	A11	281	5	23.15	23673	1	A11	KAL_StreptomycesPRO	CSPT_6401 | 30S ribosomal protein S4 | 5851973:5852584 Forward	1	23660	57	0					1	A11	CSPT_6401 | 30S ribosomal protein S4 | 5851973:5852584 Forward	2	147
Indistinguishable Protein Group 41	Beewolf_Backbone_contig15121_full_fwd_frame_2	oligoribonuclease	A12	A12	262	3	16.29	23928	0							0					0
Indistinguishable Protein Group 41	CSPT_1546	| oligoribonuclease | 1312526:1313134 Forward	A12	A12	264	4	17.82	22311	0							0					0
Indistinguishable Protein Group 42	Beewolf_Backbone_contig44147_full_rev_frame_1	dihydrolipoamide s-succinyltransferase	B1	B1	221	3	17.61	18385	0							0					0
Indistinguishable Protein Group 42	missing_locus_tag_qualifer	| missing_product_qualifer | 5299017:5300732 Reverse | missing_product_qualifer | 6247316:6308786 Reverse | missing_product_qualifer | 6247919:6248254 Forward		B1					0							0					0
Indistinguishable Protein Group 43	P0A3Z1	AMPP1_STRCO Xaa-Pro aminopeptidase 1 OS=Streptomyces coelicolor (strain ATCC BAA-471 / A3(2) / M145) GN=pepPI PE=3 SV=2 sp|P0A3Z1|AMPP1_STRCO Xaa-Pro aminopeptidase 1 OS=Streptomyces coelicolor (strain ATCC BAA-471 / A3(2) / M145) GN=pepPI PE=3 SV=2	C2	C2	612	7	14.26	54219	0							0					0
Indistinguishable Protein Group 43	P0A3Z2	AMPP1_STRLI Xaa-Pro aminopeptidase 1 OS=Streptomyces lividans GN=pepPI PE=1 SV=2 sp|P0A3Z2|AMPP1_STRLI Xaa-Pro aminopeptidase 1 OS=Streptomyces lividans GN=pepPI PE=1 SV=2	C2	C2	612	7	14.26	54219	0							0					0
Indistinguishable Protein Group 44	Beewolf_Backbone_contig52374_full_fwd_frame_0	modular polyketide synthase	B2, C7	B2	91, 150	3, 4	7.78, 11.20	54449	0							0					0
Indistinguishable Protein Group 44	CSPT_7464	| type I polyketide synthase: domainsKS/AT/DH/ER/KR/ACP | 6785068:6791603 Reverse	B2, C7	B2	93, 156	4, 6	3.30, 5.80	129404	0							0					0
Indistinguishable Protein Group 45	Beewolf_Backbone_contig6487_full_fwd_frame_1	two-component system response regulator	A12	A12	218	5	22.49	27033	0							0					0
Indistinguishable Protein Group 45	CSPT_5371	| two-component system regulatory protein CutR | 4895106:4895759 Forward	A12	A12	218	5	25.81	23940	0							0					0
Indistinguishable Protein Group 46	B1VMF3	DNAK_STRGG Chaperone protein DnaK OS=Streptomyces griseus subsp. griseus (strain JCM 4626 / NBRC 13350) GN=dnaK PE=3 SV=1 sp|B1VMF3|DNAK_STRGG Chaperone protein DnaK OS=Streptomyces griseus subsp. griseus (strain JCM 4626 / NBRC 13350) GN=dnaK PE=3 SV=1	C4, C5	C5	534, 602	11, 12	22.69, 23.18	66301	0							0					0
Indistinguishable Protein Group 46	Q54215	DNAK_STRGR Chaperone protein DnaK OS=Streptomyces griseus GN=dnaK PE=3 SV=1 sp|Q54215|DNAK_STRGR Chaperone protein DnaK OS=Streptomyces griseus GN=dnaK PE=3 SV=1	C4, C5	C5	529, 602	11	21.84, 22.65	66733	0							0					0
Indistinguishable Protein Group 47	B3R7T6	RPOB_CUPTR DNA-directed RNA polymerase subunit beta OS=Cupriavidus taiwanensis (strain DSM 17343 / BCRC 17206 / CIP 107171 / LMG 19424 / R1) GN=rpoB PE=3 SV=1 sp|B3R7T6|RPOB_CUPTR DNA-directed RNA polymerase subunit beta OS=Cupriavidus taiwanensis (strain DSM 17343 / BCRC 17206 / CIP 107171 / LMG 19424 / R1) GN=rpoB PE=3 SV=1	C6, C7	C6	173, 212	3	1.68, 2.19	152860	0							0					0
Indistinguishable Protein Group 47	Q0K606	RPOB_CUPNH DNA-directed RNA polymerase subunit beta OS=Cupriavidus necator (strain ATCC 17699 / H16 / DSM 428 / Stanier 337) GN=rpoB PE=3 SV=1 sp|Q0K606|RPOB_CUPNH DNA-directed RNA polymerase subunit beta OS=Cupriavidus necator (strain ATCC 17699 / H16 / DSM 428 / Stanier 337) GN=rpoB PE=3 SV=1	C6, C7	C6	173, 212	3	1.68, 2.19	152952	0							0					0
Indistinguishable Protein Group 47	Q1LI20	RPOB_CUPMC DNA-directed RNA polymerase subunit beta OS=Cupriavidus metallidurans (strain ATCC 43123 / DSM 2839 / NBRC 102507 / CH34) GN=rpoB PE=3 SV=1 sp|Q1LI20|RPOB_CUPMC DNA-directed RNA polymerase subunit beta OS=Cupriavidus metallidurans (strain ATCC 43123 / DSM 2839 / NBRC 102507 / CH34) GN=rpoB PE=3 SV=1	C6, C7	C6	173, 214	2, 4	1.68, 2.19	152725	0							0					0
Indistinguishable Protein Group 47	Q46WD4	RPOB_CUPPJ DNA-directed RNA polymerase subunit beta OS=Cupriavidus pinatubonensis (strain JMP 134 / LMG 1197) GN=rpoB PE=3 SV=1 sp|Q46WD4|RPOB_CUPPJ DNA-directed RNA polymerase subunit beta OS=Cupriavidus pinatubonensis (strain JMP 134 / LMG 1197) GN=rpoB PE=3 SV=1	C6, C7	C6	173, 214	3, 4	1.68, 2.19	152788	0							0					0
Indistinguishable Protein Group 48	B8ZQE9	SAHH_MYCLB Adenosylhomocysteinase OS=Mycobacterium leprae (strain Br4923) GN=ahcY PE=3 SV=1 sp|B8ZQE9|SAHH_MYCLB Adenosylhomocysteinase OS=Mycobacterium leprae (strain Br4923) GN=ahcY PE=3 SV=1	C1, C2, C3	C1	596 - 3540	2 - 3	4.07 - 9.15	54157	0							0					0
Indistinguishable Protein Group 48	Q9CCJ4	SAHH_MYCLE Adenosylhomocysteinase OS=Mycobacterium leprae (strain TN) GN=ahcY PE=3 SV=1 sp|Q9CCJ4|SAHH_MYCLE Adenosylhomocysteinase OS=Mycobacterium leprae (strain TN) GN=ahcY PE=3 SV=1	C1, C2, C3	C1	596 - 3535	1 - 3	2.24 - 9.15	54157	0							0					0
Indistinguishable Protein Group 49	A0JZ92	RPOC_ARTS2 DNA-directed RNA polymerase subunit beta' OS=Arthrobacter sp. (strain FB24) GN=rpoC PE=3 SV=1 sp|A0JZ92|RPOC_ARTS2 DNA-directed RNA polymerase subunit beta' OS=Arthrobacter sp. (strain FB24) GN=rpoC PE=3 SV=1	C7	C7	603	7	6.47	144283	0							0					0
Indistinguishable Protein Group 49	A1R8V3	RPOC_ARTAT DNA-directed RNA polymerase subunit beta' OS=Arthrobacter aurescens (strain TC1) GN=rpoC PE=3 SV=1 sp|A1R8V3|RPOC_ARTAT DNA-directed RNA polymerase subunit beta' OS=Arthrobacter aurescens (strain TC1) GN=rpoC PE=3 SV=1	C7	C7	622	9	8.55	144190	0							0					0
Indistinguishable Protein Group 49	B8HD15	RPOC_PSECP DNA-directed RNA polymerase subunit beta' OS=Pseudarthrobacter chlorophenolicus (strain ATCC 700700 / DSM 12829 / CIP 107037 / JCM 12360 / KCTC 9906 / NCIMB 13794 / A6) GN=rpoC PE=3 SV=1 sp|B8HD15|RPOC_PSECP DNA-directed RNA polymerase subunit beta' OS=Pseudarthrobacter chlorophenolicus (strain ATCC 700700 / DSM 12829 / CIP 107037 / JCM 12360 / KCTC 9906 / NCIMB 13794 / A6) GN=rpoC PE=…	C7	C7	603	7	6.47	144074	0							0					0
Indistinguishable Protein Group 50	A1V8Z2	SAHH_BURMS Adenosylhomocysteinase OS=Burkholderia mallei (strain SAVP1) GN=ahcY PE=3 SV=1 sp|A1V8Z2|SAHH_BURMS Adenosylhomocysteinase OS=Burkholderia mallei (strain SAVP1) GN=ahcY PE=3 SV=1	C1, C2, C3	C3	444 - 3134	1 - 3	2.54 - 13.32	52544	0							0					0
Indistinguishable Protein Group 50	A2S6W2	SAHH_BURM9 Adenosylhomocysteinase OS=Burkholderia mallei (strain NCTC 10229) GN=ahcY PE=3 SV=1 sp|A2S6W2|SAHH_BURM9 Adenosylhomocysteinase OS=Burkholderia mallei (strain NCTC 10229) GN=ahcY PE=3 SV=1	C1, C2, C3	C3	444 - 3134	1 - 3	2.54 - 13.32	52544	0							0					0
Indistinguishable Protein Group 50	A3MQW7	SAHH_BURM7 Adenosylhomocysteinase OS=Burkholderia mallei (strain NCTC 10247) GN=ahcY PE=3 SV=1 sp|A3MQW7|SAHH_BURM7 Adenosylhomocysteinase OS=Burkholderia mallei (strain NCTC 10247) GN=ahcY PE=3 SV=1	C1, C2, C3	C3	448 - 3134	1 - 4	2.54 - 13.32	52544	0							0					0
Indistinguishable Protein Group 50	A3NER1	SAHH_BURP6 Adenosylhomocysteinase OS=Burkholderia pseudomallei (strain 668) GN=ahcY PE=3 SV=1 sp|A3NER1|SAHH_BURP6 Adenosylhomocysteinase OS=Burkholderia pseudomallei (strain 668) GN=ahcY PE=3 SV=1	C1, C2, C3	C3	444 - 3134	1 - 3	2.54 - 13.32	52544	0							0					0
Indistinguishable Protein Group 50	A3P0L8	SAHH_BURP0 Adenosylhomocysteinase OS=Burkholderia pseudomallei (strain 1106a) GN=ahcY PE=3 SV=1 sp|A3P0L8|SAHH_BURP0 Adenosylhomocysteinase OS=Burkholderia pseudomallei (strain 1106a) GN=ahcY PE=3 SV=1	C1, C2, C3	C3	444 - 3134	1 - 3	2.54 - 13.32	52544	0							0					0
Indistinguishable Protein Group 50	Q2STU0	SAHH_BURTA Adenosylhomocysteinase OS=Burkholderia thailandensis (strain ATCC 700388 / DSM 13276 / CIP 106301 / E264) GN=ahcY PE=3 SV=1 sp|Q2STU0|SAHH_BURTA Adenosylhomocysteinase OS=Burkholderia thailandensis (strain ATCC 700388 / DSM 13276 / CIP 106301 / E264) GN=ahcY PE=3 SV=1	C1, C2, C3	C3	444 - 3134	1 - 3	2.54 - 13.32	52503	0							0					0
Indistinguishable Protein Group 50	Q3JY79	SAHH_BURP1 Adenosylhomocysteinase OS=Burkholderia pseudomallei (strain 1710b) GN=ahcY PE=1 SV=1 sp|Q3JY79|SAHH_BURP1 Adenosylhomocysteinase OS=Burkholderia pseudomallei (strain 1710b) GN=ahcY PE=1 SV=1	C1, C2, C3	C3	444 - 3134	1 - 3	2.54 - 13.32	52544	0							0					0
Indistinguishable Protein Group 50	Q62G22	SAHH_BURMA Adenosylhomocysteinase OS=Burkholderia mallei (strain ATCC 23344) GN=ahcY PE=3 SV=1 sp|Q62G22|SAHH_BURMA Adenosylhomocysteinase OS=Burkholderia mallei (strain ATCC 23344) GN=ahcY PE=3 SV=1	C1, C2, C3	C3	444 - 3134	1 - 3	2.54 - 13.32	52544	0							0					0
Indistinguishable Protein Group 50	Q63PT2	SAHH_BURPS Adenosylhomocysteinase OS=Burkholderia pseudomallei (strain K96243) GN=ahcY PE=3 SV=1 sp|Q63PT2|SAHH_BURPS Adenosylhomocysteinase OS=Burkholderia pseudomallei (strain K96243) GN=ahcY PE=3 SV=1	C1, C2, C3	C3	444 - 3134	1 - 3	2.54 - 13.32	52544	0							0					0
Indistinguishable Protein Group 51	Beewolf_Backbone_contig6627_full_rev_frame_2	enolase		B10					0							1	B11	Beewolf-Backbone_contig6627_full_rev_frame_2	2	150	0
Indistinguishable Protein Group 51	P15007	ENO_DROME Enolase OS=Drosophila melanogaster GN=Eno PE=1 SV=2 sp|P15007|ENO_DROME Enolase OS=Drosophila melanogaster GN=Eno PE=1 SV=2	B10	B10	90	2	4.4	54595	0							0					0
Indistinguishable Protein Group 52	A1JIX3	PNP_YERE8 Polyribonucleotide nucleotidyltransferase OS=Yersinia enterocolitica serotype O:8 / biotype 1B (strain NCTC 13174 / 8081) GN=pnp PE=3 SV=1 sp|A1JIX3|PNP_YERE8 Polyribonucleotide nucleotidyltransferase OS=Yersinia enterocolitica serotype O:8 / biotype 1B (strain NCTC 13174 / 8081) GN=pnp PE=3 SV=1	C6	C6	229	6	5.52	76399	0							0					0
Indistinguishable Protein Group 52	A4TQU4	sp|A4TQU4|PNP_YERPP Polyribonucleotide nucleotidyltransferase OS=Yersinia pestis (strain Pestoides F) GN=pnp PE=3 SV=1		C6					0							0					0
Indistinguishable Protein Group 52	A7FMR8	sp|A7FMR8|PNP_YERP3 Polyribonucleotide nucleotidyltransferase OS=Yersinia pseudotuberculosis serotype O:1b (strain IP 31758) GN=pnp PE=3 SV=1		C6					0							0					0
Indistinguishable Protein Group 52	A9R5A9	sp|A9R5A9|PNP_YERPG Polyribonucleotide nucleotidyltransferase OS=Yersinia pestis bv. Antiqua (strain Angola) GN=pnp PE=3 SV=1		C6					0							0					0
Indistinguishable Protein Group 52	B1JLX6	sp|B1JLX6|PNP_YERPY Polyribonucleotide nucleotidyltransferase OS=Yersinia pseudotuberculosis serotype O:3 (strain YPIII) GN=pnp PE=3 SV=1		C6					0							0					0
Indistinguishable Protein Group 52	B2K2Q9	sp|B2K2Q9|PNP_YERPB Polyribonucleotide nucleotidyltransferase OS=Yersinia pseudotuberculosis serotype IB (strain PB1/+) GN=pnp PE=3 SV=1		C6					0							0					0
Indistinguishable Protein Group 52	O34275	PNP_YEREN Polyribonucleotide nucleotidyltransferase OS=Yersinia enterocolitica GN=pnp PE=3 SV=2 sp|O34275|PNP_YEREN Polyribonucleotide nucleotidyltransferase OS=Yersinia enterocolitica GN=pnp PE=3 SV=2	C6	C6	226	4	5.52	76341	0							0					0
Indistinguishable Protein Group 52	Q0WBF9	sp|Q0WBF9|PNP_YERPE Polyribonucleotide nucleotidyltransferase OS=Yersinia pestis GN=pnp PE=3 SV=1		C6					0							0					0
Indistinguishable Protein Group 52	Q1C3L8	sp|Q1C3L8|PNP_YERPA Polyribonucleotide nucleotidyltransferase OS=Yersinia pestis bv. Antiqua (strain Antiqua) GN=pnp PE=3 SV=2		C6					0							0					0
Indistinguishable Protein Group 52	Q1CM51	sp|Q1CM51|PNP_YERPN Polyribonucleotide nucleotidyltransferase OS=Yersinia pestis bv. Antiqua (strain Nepal516) GN=pnp PE=3 SV=2		C6					0							0					0
Indistinguishable Protein Group 52	Q66F56	sp|Q66F56|PNP_YERPS Polyribonucleotide nucleotidyltransferase OS=Yersinia pseudotuberculosis serotype I (strain IP32953) GN=pnp PE=3 SV=1		C6					0							0					0
Indistinguishable Protein Group 53	P76773	OMPL_ECOLI Porin OmpL OS=Escherichia coli (strain K12) GN=ompL PE=1 SV=1 sp|P76773|OMPL_ECOLI Porin OmpL OS=Escherichia coli (strain K12) GN=ompL PE=1 SV=1	B1	B1	124	4	18.26	27200	0							0					0
Indistinguishable Protein Group 53	Q8X8F2	OMPL_ECO57 Porin OmpL OS=Escherichia coli O157:H7 GN=ompL PE=3 SV=2 sp|Q8X8F2|OMPL_ECO57 Porin OmpL OS=Escherichia coli O157:H7 GN=ompL PE=3 SV=2	B1	B1	124	4	18.26	27082	0							0					0
Indistinguishable Protein Group 54	B3DPX0	PNP_BIFLD Polyribonucleotide nucleotidyltransferase OS=Bifidobacterium longum (strain DJO10A) GN=pnp PE=3 SV=1 sp|B3DPX0|PNP_BIFLD Polyribonucleotide nucleotidyltransferase OS=Bifidobacterium longum (strain DJO10A) GN=pnp PE=3 SV=1	C6	C6	446	6	10.08	102075	0							0					0
Indistinguishable Protein Group 54	B7GNH2	PNP_BIFLS Polyribonucleotide nucleotidyltransferase OS=Bifidobacterium longum subsp. infantis (strain ATCC 15697 / DSM 20088 / JCM 1222 / NCTC 11817 / S12) GN=pnp PE=3 SV=1 sp|B7GNH2|PNP_BIFLS Polyribonucleotide nucleotidyltransferase OS=Bifidobacterium longum subsp. infantis (strain ATCC 15697 / DSM 20088 / JCM 1222 / NCTC 11817 / S12) GN=pnp PE=3 SV=1	C6	C6	446	6	10.07	102150	0							0					0
Indistinguishable Protein Group 54	Q8G447	PNP_BIFLO Polyribonucleotide nucleotidyltransferase OS=Bifidobacterium longum (strain NCC 2705) GN=pnp PE=3 SV=1 sp|Q8G447|PNP_BIFLO Polyribonucleotide nucleotidyltransferase OS=Bifidobacterium longum (strain NCC 2705) GN=pnp PE=3 SV=1	C6	C6	446	6	10.08	102075	0							0					0
Indistinguishable Protein Group 55	A8GV24	RPOB_RICB8 DNA-directed RNA polymerase subunit beta OS=Rickettsia bellii (strain OSU 85-389) GN=rpoB PE=3 SV=1 sp|A8GV24|RPOB_RICB8 DNA-directed RNA polymerase subunit beta OS=Rickettsia bellii (strain OSU 85-389) GN=rpoB PE=3 SV=1	C6, C7	C6	206, 208	6, 11	4.45, 7.43	154231	0							0					0
Indistinguishable Protein Group 55	Q1RHD0	RPOB_RICBR DNA-directed RNA polymerase subunit beta OS=Rickettsia bellii (strain RML369-C) GN=rpoB PE=3 SV=1 sp|Q1RHD0|RPOB_RICBR DNA-directed RNA polymerase subunit beta OS=Rickettsia bellii (strain RML369-C) GN=rpoB PE=3 SV=1	C6, C7	C6	199, 208	6, 7	4.45, 6.56	154244	0							0					0
Indistinguishable Protein Group 56	A1WCM8	RPOC_ACISJ DNA-directed RNA polymerase subunit beta' OS=Acidovorax sp. (strain JS42) GN=rpoC PE=3 SV=1 sp|A1WCM8|RPOC_ACISJ DNA-directed RNA polymerase subunit beta' OS=Acidovorax sp. (strain JS42) GN=rpoC PE=3 SV=1	C7	C7	122	7	3.05	155328	0							0					0
Indistinguishable Protein Group 56	B9MH46	RPOC_ACIET DNA-directed RNA polymerase subunit beta' OS=Acidovorax ebreus (strain TPSY) GN=rpoC PE=3 SV=1 sp|B9MH46|RPOC_ACIET DNA-directed RNA polymerase subunit beta' OS=Acidovorax ebreus (strain TPSY) GN=rpoC PE=3 SV=1	C7	C7	128	9	3.05	155293	0							0					0
Indistinguishable Protein Group 57	A4XI30	RPOB_CALS8 DNA-directed RNA polymerase subunit beta OS=Caldicellulosiruptor saccharolyticus (strain ATCC 43494 / DSM 8903 / Tp8T 6331) GN=rpoB PE=3 SV=1 sp|A4XI30|RPOB_CALS8 DNA-directed RNA polymerase subunit beta OS=Caldicellulosiruptor saccharolyticus (strain ATCC 43494 / DSM 8903 / Tp8T 6331) GN=rpoB PE=3 SV=1	C6, C7	C6	178, 204	3, 4	1.79, 3.66	138790	0							0					0
Indistinguishable Protein Group 57	B9MQG5	RPOB_CALBD DNA-directed RNA polymerase subunit beta OS=Caldicellulosiruptor bescii (strain ATCC BAA-1888 / DSM 6725 / Z-1320) GN=rpoB PE=3 SV=1 sp|B9MQG5|RPOB_CALBD DNA-directed RNA polymerase subunit beta OS=Caldicellulosiruptor bescii (strain ATCC BAA-1888 / DSM 6725 / Z-1320) GN=rpoB PE=3 SV=1	C6, C7	C6	178, 208	3, 8	1.79, 4.40	138877	0							0					0
Indistinguishable Protein Group 58	Q8GCR4	RPOB2_ENTFC DNA-directed RNA polymerase subunit beta OS=Enterococcus faecium GN=rpoB PE=3 SV=1 sp|Q8GCR4|RPOB2_ENTFC DNA-directed RNA polymerase subunit beta OS=Enterococcus faecium GN=rpoB PE=3 SV=1	C6, C7	C7	188, 200	2, 6	1.41, 6.46	135191	0							0					0
Indistinguishable Protein Group 58	Q8GCR5	RPOB3_ENTFC DNA-directed RNA polymerase subunit beta OS=Enterococcus faecium GN=rpoB PE=3 SV=1 sp|Q8GCR5|RPOB3_ENTFC DNA-directed RNA polymerase subunit beta OS=Enterococcus faecium GN=rpoB PE=3 SV=1	C6, C7	C7	188, 193	2, 5	1.41, 4.97	135089	0							0					0
Indistinguishable Protein Group 59	CSPT_5783	| glutamine synthetase 1 | 5277422:5278831 Reverse	C1	C1	112	4	8.96	52444	0							0					0
Indistinguishable Protein Group 59	P15106	GLNA_STRCO Glutamine synthetase OS=Streptomyces coelicolor (strain ATCC BAA-471 / A3(2) / M145) GN=glnA PE=2 SV=1 sp|P15106|GLNA_STRCO Glutamine synthetase OS=Streptomyces coelicolor (strain ATCC BAA-471 / A3(2) / M145) GN=glnA PE=2 SV=1	C1	C1	123	6	8.96	52625	0							0					0
Indistinguishable Protein Group 60	P59642	RPOB_TROW8 DNA-directed RNA polymerase subunit beta OS=Tropheryma whipplei (strain TW08/27) GN=rpoB PE=3 SV=1 sp|P59642|RPOB_TROW8 DNA-directed RNA polymerase subunit beta OS=Tropheryma whipplei (strain TW08/27) GN=rpoB PE=3 SV=1	C6	C6	145	9	8.04	128311	0							0					0
Indistinguishable Protein Group 60	P59643	RPOB_TROWH DNA-directed RNA polymerase subunit beta OS=Tropheryma whipplei GN=rpoB PE=3 SV=1 sp|P59643|RPOB_TROWH DNA-directed RNA polymerase subunit beta OS=Tropheryma whipplei GN=rpoB PE=3 SV=1	C6	C6	142	8	8.04	128324	0							0					0
Indistinguishable Protein Group 60	Q93GF2	RPOB_TROWT DNA-directed RNA polymerase subunit beta OS=Tropheryma whipplei (strain Twist) GN=rpoB PE=3 SV=2 sp|Q93GF2|RPOB_TROWT DNA-directed RNA polymerase subunit beta OS=Tropheryma whipplei (strain Twist) GN=rpoB PE=3 SV=2	C6	C6	142	8	8.04	128279	0							0					0
Indistinguishable Protein Group 61	A0Q2Z4	sp|A0Q2Z4|ATPB_CLONN ATP synthase subunit beta OS=Clostridium novyi (strain NT) GN=atpD PE=3 SV=1		C1					0							0					0
Indistinguishable Protein Group 61	A5HY52	ATPB_CLOBH ATP synthase subunit beta OS=Clostridium botulinum (strain Hall / ATCC 3502 / NCTC 13319 / Type A) GN=atpD PE=3 SV=1 sp|A5HY52|ATPB_CLOBH ATP synthase subunit beta OS=Clostridium botulinum (strain Hall / ATCC 3502 / NCTC 13319 / Type A) GN=atpD PE=3 SV=1	C1	C1	85	4	13.82	50787	0							0					0
Indistinguishable Protein Group 61	A5N3H7	sp|A5N3H7|ATPB_CLOK5 ATP synthase subunit beta OS=Clostridium kluyveri (strain ATCC 8527 / DSM 555 / NCIMB 10680) GN=atpD PE=3 SV=1		C1					0							0					0
Indistinguishable Protein Group 61	A7FQH9	ATPB_CLOB1 ATP synthase subunit beta OS=Clostridium botulinum (strain ATCC 19397 / Type A) GN=atpD PE=3 SV=1 sp|A7FQH9|ATPB_CLOB1 ATP synthase subunit beta OS=Clostridium botulinum (strain ATCC 19397 / Type A) GN=atpD PE=3 SV=1	C1	C1	85	4	13.82	50787	0							0					0
Indistinguishable Protein Group 61	A7G9Q9	ATPB_CLOBL ATP synthase subunit beta OS=Clostridium botulinum (strain Langeland / NCTC 10281 / Type F) GN=atpD PE=3 SV=1 sp|A7G9Q9|ATPB_CLOBL ATP synthase subunit beta OS=Clostridium botulinum (strain Langeland / NCTC 10281 / Type F) GN=atpD PE=3 SV=1	C1	C1	85	4	13.82	50759	0							0					0
Indistinguishable Protein Group 61	B1IE34	ATPB_CLOBK ATP synthase subunit beta OS=Clostridium botulinum (strain Okra / Type B1) GN=atpD PE=3 SV=1 sp|B1IE34|ATPB_CLOBK ATP synthase subunit beta OS=Clostridium botulinum (strain Okra / Type B1) GN=atpD PE=3 SV=1	C1	C1	85	4	13.82	50759	0							0					0
Indistinguishable Protein Group 61	B1KSS8	ATPB_CLOBM ATP synthase subunit beta OS=Clostridium botulinum (strain Loch Maree / Type A3) GN=atpD PE=3 SV=1 sp|B1KSS8|ATPB_CLOBM ATP synthase subunit beta OS=Clostridium botulinum (strain Loch Maree / Type A3) GN=atpD PE=3 SV=1	C1	C1	85	4	13.82	50777	0							0					0
Indistinguishable Protein Group 61	B2TK00	sp|B2TK00|ATPB_CLOBB ATP synthase subunit beta OS=Clostridium botulinum (strain Eklund 17B / Type B) GN=atpD PE=3 SV=1		C1					0							0					0
Indistinguishable Protein Group 61	B2UZK0	sp|B2UZK0|ATPB_CLOBA ATP synthase subunit beta OS=Clostridium botulinum (strain Alaska E43 / Type E3) GN=atpD PE=3 SV=1		C1					0							0					0
Indistinguishable Protein Group 61	C1FQP5	ATPB_CLOBJ ATP synthase subunit beta OS=Clostridium botulinum (strain Kyoto / Type A2) GN=atpD PE=3 SV=1 sp|C1FQP5|ATPB_CLOBJ ATP synthase subunit beta OS=Clostridium botulinum (strain Kyoto / Type A2) GN=atpD PE=3 SV=1	C1	C1	85	4	13.82	50788	0							0					0
Indistinguishable Protein Group 61	C3KYJ3	ATPB_CLOB6 ATP synthase subunit beta OS=Clostridium botulinum (strain 657 / Type Ba4) GN=atpD PE=3 SV=1 sp|C3KYJ3|ATPB_CLOB6 ATP synthase subunit beta OS=Clostridium botulinum (strain 657 / Type Ba4) GN=atpD PE=3 SV=1	C1	C1	85	4	13.82	50787	0							0					0
Indistinguishable Protein Group 61	Q0SQZ5	sp|Q0SQZ5|ATPB_CLOPS ATP synthase subunit beta OS=Clostridium perfringens (strain SM101 / Type A) GN=atpD PE=3 SV=1		C1					0							0					0
Indistinguishable Protein Group 61	Q0TNC4	sp|Q0TNC4|ATPB_CLOP1 ATP synthase subunit beta OS=Clostridium perfringens (strain ATCC 13124 / DSM 756 / JCM 1290 / NCIMB 6125 / NCTC 8237 / Type A) GN=atpD PE=3 SV=1		C1					0							0					0
Indistinguishable Protein Group 61	Q8XID4	sp|Q8XID4|ATPB_CLOPE ATP synthase subunit beta OS=Clostridium perfringens (strain 13 / Type A) GN=atpD PE=3 SV=1		C1					0							0					0
Indistinguishable Protein Group 61	Q9Z687	sp|Q9Z687|ATPB_CLOAB ATP synthase subunit beta OS=Clostridium acetobutylicum (strain ATCC 824 / DSM 792 / JCM 1419 / LMG 5710 / VKM B-1787) GN=atpD PE=3 SV=1		C1					0							0					0
Indistinguishable Protein Group 62	Q046D2	RPOB_LACGA DNA-directed RNA polymerase subunit beta OS=Lactobacillus gasseri (strain ATCC 33323 / DSM 20243 / JCM 1131 / NCIMB 11718 / AM63) GN=rpoB PE=3 SV=1 sp|Q046D2|RPOB_LACGA DNA-directed RNA polymerase subunit beta OS=Lactobacillus gasseri (strain ATCC 33323 / DSM 20243 / JCM 1131 / NCIMB 11718 / AM63) GN=rpoB PE=3 SV=1	C6, C7	C6	172, 193	1, 6	0.66, 1.49	136288	0							0					0
Indistinguishable Protein Group 62	Q74L95	RPOB_LACJO DNA-directed RNA polymerase subunit beta OS=Lactobacillus johnsonii (strain CNCM I-12250 / La1 / NCC 533) GN=rpoB PE=3 SV=1 sp|Q74L95|RPOB_LACJO DNA-directed RNA polymerase subunit beta OS=Lactobacillus johnsonii (strain CNCM I-12250 / La1 / NCC 533) GN=rpoB PE=3 SV=1	C6, C7	C6	172, 192	1, 5	0.66, 1.49	136042	0							0					0
Indistinguishable Protein Group 63	B3DTE1	RPOC_BIFLD DNA-directed RNA polymerase subunit beta' OS=Bifidobacterium longum (strain DJO10A) GN=rpoC PE=3 SV=1 sp|B3DTE1|RPOC_BIFLD DNA-directed RNA polymerase subunit beta' OS=Bifidobacterium longum (strain DJO10A) GN=rpoC PE=3 SV=1	C7	C7	176	4	2.83	150007	0							0					0
Indistinguishable Protein Group 63	B8DWJ5	RPOC_BIFA0 DNA-directed RNA polymerase subunit beta' OS=Bifidobacterium animalis subsp. lactis (strain AD011) GN=rpoC PE=3 SV=1 sp|B8DWJ5|RPOC_BIFA0 DNA-directed RNA polymerase subunit beta' OS=Bifidobacterium animalis subsp. lactis (strain AD011) GN=rpoC PE=3 SV=1	C7	C7	183	8	3.27	150132	0							0					0
Indistinguishable Protein Group 63	Q8G515	RPOC_BIFLO DNA-directed RNA polymerase subunit beta' OS=Bifidobacterium longum (strain NCC 2705) GN=rpoC PE=3 SV=1 sp|Q8G515|RPOC_BIFLO DNA-directed RNA polymerase subunit beta' OS=Bifidobacterium longum (strain NCC 2705) GN=rpoC PE=3 SV=1	C7	C7	176	4	2.83	150007	0							0					0
Indistinguishable Protein Group 64	B0RUI4	APAG_XANCB Protein ApaG OS=Xanthomonas campestris pv. campestris (strain B100) GN=apaG PE=3 SV=1 sp|B0RUI4|APAG_XANCB Protein ApaG OS=Xanthomonas campestris pv. campestris (strain B100) GN=apaG PE=3 SV=1	C5	C5	122	3	18.11	14208	0							0					0
Indistinguishable Protein Group 64	B2SPT2	APAG_XANOP Protein ApaG OS=Xanthomonas oryzae pv. oryzae (strain PXO99A) GN=apaG PE=3 SV=1 sp|B2SPT2|APAG_XANOP Protein ApaG OS=Xanthomonas oryzae pv. oryzae (strain PXO99A) GN=apaG PE=3 SV=1	C5	C5	122	2	18.11	14175	0							0					0
Indistinguishable Protein Group 64	Q2NZI3	APAG_XANOM Protein ApaG OS=Xanthomonas oryzae pv. oryzae (strain MAFF 311018) GN=apaG PE=3 SV=1 sp|Q2NZI3|APAG_XANOM Protein ApaG OS=Xanthomonas oryzae pv. oryzae (strain MAFF 311018) GN=apaG PE=3 SV=1	C5	C5	122	2	18.11	14175	0							0					0
Indistinguishable Protein Group 64	Q4UR38	APAG_XANC8 Protein ApaG OS=Xanthomonas campestris pv. campestris (strain 8004) GN=apaG PE=3 SV=1 sp|Q4UR38|APAG_XANC8 Protein ApaG OS=Xanthomonas campestris pv. campestris (strain 8004) GN=apaG PE=3 SV=1	C5	C5	122	3	18.11	14208	0							0					0
Indistinguishable Protein Group 64	Q5GWB8	APAG_XANOR Protein ApaG OS=Xanthomonas oryzae pv. oryzae (strain KACC10331 / KXO85) GN=apaG PE=3 SV=1 sp|Q5GWB8|APAG_XANOR Protein ApaG OS=Xanthomonas oryzae pv. oryzae (strain KACC10331 / KXO85) GN=apaG PE=3 SV=1	C5	C5	122	2	18.11	14175	0							0					0
Indistinguishable Protein Group 64	Q8PCE4	APAG_XANCP Protein ApaG OS=Xanthomonas campestris pv. campestris (strain ATCC 33913 / DSM 3586 / NCPPB 528 / LMG 568 / P 25) GN=apaG PE=3 SV=1 sp|Q8PCE4|APAG_XANCP Protein ApaG OS=Xanthomonas campestris pv. campestris (strain ATCC 33913 / DSM 3586 / NCPPB 528 / LMG 568 / P 25) GN=apaG PE=3 SV=1	C5	C5	122	3	18.11	14208	0							0					0
Indistinguishable Protein Group 65	B2T759	RPOB_PARPJ DNA-directed RNA polymerase subunit beta OS=Paraburkholderia phytofirmans (strain DSM 17436 / LMG 22146 / PsJN) GN=rpoB PE=3 SV=1 sp|B2T759|RPOB_PARPJ DNA-directed RNA polymerase subunit beta OS=Paraburkholderia phytofirmans (strain DSM 17436 / LMG 22146 / PsJN) GN=rpoB PE=3 SV=1	C6, C7	C6	173, 190	2, 6	1.68, 4.75	153343	0							0					0
Indistinguishable Protein Group 65	Q13TG2	RPOB_BURXL DNA-directed RNA polymerase subunit beta OS=Burkholderia xenovorans (strain LB400) GN=rpoB PE=3 SV=1 sp|Q13TG2|RPOB_BURXL DNA-directed RNA polymerase subunit beta OS=Burkholderia xenovorans (strain LB400) GN=rpoB PE=3 SV=1	C6, C7	C6	173, 191	2, 7	1.68, 4.75	153342	0							0					0
Indistinguishable Protein Group 66	P11574	VATB1_ARATH V-type proton ATPase subunit B1 OS=Arabidopsis thaliana GN=VHA-B1 PE=2 SV=2 sp|P11574|VATB1_ARATH V-type proton ATPase subunit B1 OS=Arabidopsis thaliana GN=VHA-B1 PE=2 SV=2	C6	C6	97	3	12.96	54222	0							0					0
Indistinguishable Protein Group 66	Q8W4E2	VATB3_ARATH V-type proton ATPase subunit B3 OS=Arabidopsis thaliana GN=VHA-B3 PE=2 SV=1 sp|Q8W4E2|VATB3_ARATH V-type proton ATPase subunit B3 OS=Arabidopsis thaliana GN=VHA-B3 PE=2 SV=1	C6	C6	97	3	12.94	54426	0							0					0
Indistinguishable Protein Group 66	Q9SZN1	sp|Q9SZN1|VATB2_ARATH V-type proton ATPase subunit B2 OS=Arabidopsis thaliana GN=VHA-B2 PE=1 SV=1		C6					0							0					0
Indistinguishable Protein Group 66	Q40078	sp|Q40078|VATB1_HORVU V-type proton ATPase subunit B 1 OS=Hordeum vulgare PE=2 SV=1		C6					0							0					0
Indistinguishable Protein Group 66	Q40079	sp|Q40079|VATB2_HORVU V-type proton ATPase subunit B 2 OS=Hordeum vulgare PE=2 SV=1		C6					0							0					0
Indistinguishable Protein Group 66	Q43432	sp|Q43432|VATB1_GOSHI V-type proton ATPase subunit B 1 OS=Gossypium hirsutum PE=2 SV=1		C6					0							0					0
Indistinguishable Protein Group 66	Q43433	sp|Q43433|VATB2_GOSHI V-type proton ATPase subunit B 2 (Fragment) OS=Gossypium hirsutum PE=2 SV=1		C6					0							0					0
Indistinguishable Protein Group 67	A5CUC7	RPOB_CLAM3 DNA-directed RNA polymerase subunit beta OS=Clavibacter michiganensis subsp. michiganensis (strain NCPPB 382) GN=rpoB PE=3 SV=1 sp|A5CUC7|RPOB_CLAM3 DNA-directed RNA polymerase subunit beta OS=Clavibacter michiganensis subsp. michiganensis (strain NCPPB 382) GN=rpoB PE=3 SV=1	C6	C6	142	7	3.61	128770	0							0					0
Indistinguishable Protein Group 67	B0RB25	RPOB_CLAMS DNA-directed RNA polymerase subunit beta OS=Clavibacter michiganensis subsp. sepedonicus (strain ATCC 33113 / DSM 20744 / JCM 9667 / LMG 2889 / C-1) GN=rpoB PE=3 SV=1 sp|B0RB25|RPOB_CLAMS DNA-directed RNA polymerase subunit beta OS=Clavibacter michiganensis subsp. sepedonicus (strain ATCC 33113 / DSM 20744 / JCM 9667 / LMG 2889 / C-1) GN=rpoB PE=3 SV=1	C6	C6	133	6	2.24	128771	0							0					0
Indistinguishable Protein Group 68	A5USR7	RPOB_ROSS1 DNA-directed RNA polymerase subunit beta OS=Roseiflexus sp. (strain RS-1) GN=rpoB PE=3 SV=1 sp|A5USR7|RPOB_ROSS1 DNA-directed RNA polymerase subunit beta OS=Roseiflexus sp. (strain RS-1) GN=rpoB PE=3 SV=1	C6	C6	206	3	2.77	137955	0							0					0
Indistinguishable Protein Group 68	B8G4U9	RPOB_CHLAD DNA-directed RNA polymerase subunit beta OS=Chloroflexus aggregans (strain MD-66 / DSM 9485) GN=rpoB PE=3 SV=1 sp|B8G4U9|RPOB_CHLAD DNA-directed RNA polymerase subunit beta OS=Chloroflexus aggregans (strain MD-66 / DSM 9485) GN=rpoB PE=3 SV=1	C6	C6	212	5	4.73	138030	0							0					0
Indistinguishable Protein Group 69	A2RML9	RPOB_LACLM DNA-directed RNA polymerase subunit beta OS=Lactococcus lactis subsp. cremoris (strain MG1363) GN=rpoB PE=3 SV=1 sp|A2RML9|RPOB_LACLM DNA-directed RNA polymerase subunit beta OS=Lactococcus lactis subsp. cremoris (strain MG1363) GN=rpoB PE=3 SV=1	C6	C6	193	5	4.6	133340	0							0					0
Indistinguishable Protein Group 69	Q02X59	RPOB_LACLS DNA-directed RNA polymerase subunit beta OS=Lactococcus lactis subsp. cremoris (strain SK11) GN=rpoB PE=3 SV=1 sp|Q02X59|RPOB_LACLS DNA-directed RNA polymerase subunit beta OS=Lactococcus lactis subsp. cremoris (strain SK11) GN=rpoB PE=3 SV=1	C6	C6	193	5	4.6	133388	0							0					0
Indistinguishable Protein Group 69	Q9CEN6	RPOB_LACLA DNA-directed RNA polymerase subunit beta OS=Lactococcus lactis subsp. lactis (strain IL1403) GN=rpoB PE=3 SV=1 sp|Q9CEN6|RPOB_LACLA DNA-directed RNA polymerase subunit beta OS=Lactococcus lactis subsp. lactis (strain IL1403) GN=rpoB PE=3 SV=1	C6	C6	195	7	4.6	133325	0							0					0
Indistinguishable Protein Group 70	Q7W0R9	RPOB_BORPE DNA-directed RNA polymerase subunit beta OS=Bordetella pertussis (strain Tohama I / ATCC BAA-589 / NCTC 13251) GN=rpoB PE=3 SV=1 sp|Q7W0R9|RPOB_BORPE DNA-directed RNA polymerase subunit beta OS=Bordetella pertussis (strain Tohama I / ATCC BAA-589 / NCTC 13251) GN=rpoB PE=3 SV=1	C6, C7	C6	173, 193	2, 3	1.68, 3.14	153438	0							0					0
Indistinguishable Protein Group 70	Q7W2G9	RPOB_BORPA DNA-directed RNA polymerase subunit beta OS=Bordetella parapertussis (strain 12822 / ATCC BAA-587 / NCTC 13253) GN=rpoB PE=3 SV=2 sp|Q7W2G9|RPOB_BORPA DNA-directed RNA polymerase subunit beta OS=Bordetella parapertussis (strain 12822 / ATCC BAA-587 / NCTC 13253) GN=rpoB PE=3 SV=2	C6, C7	C6	173, 193	2, 3	1.68, 3.14	153368	0							0					0
Indistinguishable Protein Group 70	Q7WRD9	RPOB_BORBR DNA-directed RNA polymerase subunit beta OS=Bordetella bronchiseptica (strain ATCC BAA-588 / NCTC 13252 / RB50) GN=rpoB PE=3 SV=2 sp|Q7WRD9|RPOB_BORBR DNA-directed RNA polymerase subunit beta OS=Bordetella bronchiseptica (strain ATCC BAA-588 / NCTC 13252 / RB50) GN=rpoB PE=3 SV=2	C6, C7	C6	173, 195	2, 5	1.68, 3.14	153408	0							0					0
Indistinguishable Protein Group 71	P29544	EFTU3_STRRA Elongation factor Tu-3 OS=Streptomyces ramocissimus GN=tuf3 PE=3 SV=1 sp|P29544|EFTU3_STRRA Elongation factor Tu-3 OS=Streptomyces ramocissimus GN=tuf3 PE=3 SV=1	B11	B11	215	4	9	41171	0							0					0
Indistinguishable Protein Group 71	Q826Z7	EFTU2_STRAW Elongation factor Tu 2 OS=Streptomyces avermitilis (strain ATCC 31267 / DSM 46492 / JCM 5070 / NBRC 14893 / NCIMB 12804 / NRRL 8165 / MA-4680) GN=tuf2 PE=3 SV=1 sp|Q826Z7|EFTU2_STRAW Elongation factor Tu 2 OS=Streptomyces avermitilis (strain ATCC 31267 / DSM 46492 / JCM 5070 / NBRC 14893 / NCIMB 12804 / NRRL 8165 / MA-4680) GN=tuf2 PE=3 SV=1	B11	B11	215	5	8.97	41403	0							0					0
Indistinguishable Protein Group 72	Q8GCR6	RPOB1_ENTFC DNA-directed RNA polymerase subunit beta OS=Enterococcus faecium GN=rpoB PE=3 SV=1 sp|Q8GCR6|RPOB1_ENTFC DNA-directed RNA polymerase subunit beta OS=Enterococcus faecium GN=rpoB PE=3 SV=1	C6	C6	188	3	2.73	135193	0							0					0
Indistinguishable Protein Group 72	Q82Z40	RPOB_ENTFA DNA-directed RNA polymerase subunit beta OS=Enterococcus faecalis (strain ATCC 700802 / V583) GN=rpoB PE=3 SV=1 sp|Q82Z40|RPOB_ENTFA DNA-directed RNA polymerase subunit beta OS=Enterococcus faecalis (strain ATCC 700802 / V583) GN=rpoB PE=3 SV=1	C6	C6	184	2	1.99	135359	0							0					0
Indistinguishable Protein Group 73	O86770	RRF_STRCO Ribosome-recycling factor OS=Streptomyces coelicolor (strain ATCC BAA-471 / A3(2) / M145) GN=frr PE=3 SV=1 sp|O86770|RRF_STRCO Ribosome-recycling factor OS=Streptomyces coelicolor (strain ATCC BAA-471 / A3(2) / M145) GN=frr PE=3 SV=1	A10	A10	103	3	12.97	20787	0							0					0
Indistinguishable Protein Group 73	Q82JY0	RRF_STRAW Ribosome-recycling factor OS=Streptomyces avermitilis (strain ATCC 31267 / DSM 46492 / JCM 5070 / NBRC 14893 / NCIMB 12804 / NRRL 8165 / MA-4680) GN=frr PE=3 SV=1 sp|Q82JY0|RRF_STRAW Ribosome-recycling factor OS=Streptomyces avermitilis (strain ATCC 31267 / DSM 46492 / JCM 5070 / NBRC 14893 / NCIMB 12804 / NRRL 8165 / MA-4680) GN=frr PE=3 SV=1	A10	A10	145	4	21.62	20741	0							0					0
Indistinguishable Protein Group 74	A1KRG7	RPOC_NEIMF DNA-directed RNA polymerase subunit beta' OS=Neisseria meningitidis serogroup C / serotype 2a (strain ATCC 700532 / DSM 15464 / FAM18) GN=rpoC PE=3 SV=1 sp|A1KRG7|RPOC_NEIMF DNA-directed RNA polymerase subunit beta' OS=Neisseria meningitidis serogroup C / serotype 2a (strain ATCC 700532 / DSM 15464 / FAM18) GN=rpoC PE=3 SV=1	C7	C7	115	4	3.16	154661	0							0					0
Indistinguishable Protein Group 74	A9M3X3	RPOC_NEIM0 DNA-directed RNA polymerase subunit beta' OS=Neisseria meningitidis serogroup C (strain 053442) GN=rpoC PE=3 SV=1 sp|A9M3X3|RPOC_NEIM0 DNA-directed RNA polymerase subunit beta' OS=Neisseria meningitidis serogroup C (strain 053442) GN=rpoC PE=3 SV=1	C7	C7	115	4	3.16	154603	0							0					0
Indistinguishable Protein Group 74	B4RQW3	RPOC_NEIG2 DNA-directed RNA polymerase subunit beta' OS=Neisseria gonorrhoeae (strain NCCP11945) GN=rpoC PE=3 SV=1 sp|B4RQW3|RPOC_NEIG2 DNA-directed RNA polymerase subunit beta' OS=Neisseria gonorrhoeae (strain NCCP11945) GN=rpoC PE=3 SV=1	C7	C7	115	5	3.16	154595	0							0					0
Indistinguishable Protein Group 74	Q5F5R6	RPOC_NEIG1 DNA-directed RNA polymerase subunit beta' OS=Neisseria gonorrhoeae (strain ATCC 700825 / FA 1090) GN=rpoC PE=3 SV=1 sp|Q5F5R6|RPOC_NEIG1 DNA-directed RNA polymerase subunit beta' OS=Neisseria gonorrhoeae (strain ATCC 700825 / FA 1090) GN=rpoC PE=3 SV=1	C7	C7	115	5	3.16	154593	0							0					0
Indistinguishable Protein Group 74	Q9JX03	RPOC_NEIMA DNA-directed RNA polymerase subunit beta' OS=Neisseria meningitidis serogroup A / serotype 4A (strain Z2491) GN=rpoC PE=3 SV=1 sp|Q9JX03|RPOC_NEIMA DNA-directed RNA polymerase subunit beta' OS=Neisseria meningitidis serogroup A / serotype 4A (strain Z2491) GN=rpoC PE=3 SV=1	C7	C7	115	4	3.16	154533	0							0					0
Indistinguishable Protein Group 74	Q9K1J1	RPOC_NEIMB DNA-directed RNA polymerase subunit beta' OS=Neisseria meningitidis serogroup B (strain MC58) GN=rpoC PE=3 SV=1 sp|Q9K1J1|RPOC_NEIMB DNA-directed RNA polymerase subunit beta' OS=Neisseria meningitidis serogroup B (strain MC58) GN=rpoC PE=3 SV=1	C7	C7	115	4	3.16	154561	0							0					0
Indistinguishable Protein Group 75	B2RL44	RPOC_PORG3 DNA-directed RNA polymerase subunit beta' OS=Porphyromonas gingivalis (strain ATCC 33277 / DSM 20709 / CIP 103683 / JCM 12257 / NCTC 11834 / 2561) GN=rpoC PE=3 SV=1 sp|B2RL44|RPOC_PORG3 DNA-directed RNA polymerase subunit beta' OS=Porphyromonas gingivalis (strain ATCC 33277 / DSM 20709 / CIP 103683 / JCM 12257 / NCTC 11834 / 2561) GN=rpoC PE=3 SV=1	C7	C7	125	5	3	161099	0							0					0
Indistinguishable Protein Group 75	Q7MX26	RPOC_PORGI DNA-directed RNA polymerase subunit beta' OS=Porphyromonas gingivalis (strain ATCC BAA-308 / W83) GN=rpoC PE=3 SV=1 sp|Q7MX26|RPOC_PORGI DNA-directed RNA polymerase subunit beta' OS=Porphyromonas gingivalis (strain ATCC BAA-308 / W83) GN=rpoC PE=3 SV=1	C7	C7	122	4	3	161115	0							0					0
Indistinguishable Protein Group 76	Q04S18	ATPB_LEPBJ ATP synthase subunit beta OS=Leptospira borgpetersenii serovar Hardjo-bovis (strain JB197) GN=atpD PE=3 SV=1 sp|Q04S18|ATPB_LEPBJ ATP synthase subunit beta OS=Leptospira borgpetersenii serovar Hardjo-bovis (strain JB197) GN=atpD PE=3 SV=1	C1, C2	C1	540, 1698	1, 4	3.00, 8.57	50646	0							0					0
Indistinguishable Protein Group 76	Q04ZU5	ATPB_LEPBL ATP synthase subunit beta OS=Leptospira borgpetersenii serovar Hardjo-bovis (strain L550) GN=atpD PE=3 SV=1 sp|Q04ZU5|ATPB_LEPBL ATP synthase subunit beta OS=Leptospira borgpetersenii serovar Hardjo-bovis (strain L550) GN=atpD PE=3 SV=1	C1, C2	C1	540, 1698	1, 4	3.00, 8.57	50646	0							0					0
Indistinguishable Protein Group 76	Q8F2J5	ATPB_LEPIN ATP synthase subunit beta OS=Leptospira interrogans serogroup Icterohaemorrhagiae serovar Lai (strain 56601) GN=atpD PE=3 SV=2 sp|Q8F2J5|ATPB_LEPIN ATP synthase subunit beta OS=Leptospira interrogans serogroup Icterohaemorrhagiae serovar Lai (strain 56601) GN=atpD PE=3 SV=2	C1, C2	C1	540, 1698	1, 4	3.00, 8.57	50623	0							0					0
Indistinguishable Protein Group 76	Q72SX9	ATPB_LEPIC ATP synthase subunit beta OS=Leptospira interrogans serogroup Icterohaemorrhagiae serovar copenhageni (strain Fiocruz L1-130) GN=atpD PE=3 SV=1 sp|Q72SX9|ATPB_LEPIC ATP synthase subunit beta OS=Leptospira interrogans serogroup Icterohaemorrhagiae serovar copenhageni (strain Fiocruz L1-130) GN=atpD PE=3 SV=1	C1, C2	C1	540, 1698	1, 4	3.00, 8.57	50623	0							0					0
Indistinguishable Protein Group 77	E3VWI2	G3P2_STRAE Glyceraldehyde-3-phosphate dehydrogenase 2 OS=Streptomyces arenae GN=gap2 PE=1 SV=1 sp|E3VWI2|G3P2_STRAE Glyceraldehyde-3-phosphate dehydrogenase 2 OS=Streptomyces arenae GN=gap2 PE=1 SV=1	B8	B8	160	2	7.78	35190	0							0					0
Indistinguishable Protein Group 77	P54226	G3P1_STRAE Glyceraldehyde-3-phosphate dehydrogenase 1 OS=Streptomyces arenae GN=gap1 PE=1 SV=1 sp|P54226|G3P1_STRAE Glyceraldehyde-3-phosphate dehydrogenase 1 OS=Streptomyces arenae GN=gap1 PE=1 SV=1	B8	B8	160	2	7.81	35117	0							0					0
Indistinguishable Protein Group 78	A3PFD7	sp|A3PFD7|UVRB_PROM0 UvrABC system protein B OS=Prochlorococcus marinus (strain MIT 9301) GN=uvrB PE=3 SV=1		A12					0							0					0
Indistinguishable Protein Group 78	Q7UZL3	UVRB_PROMP UvrABC system protein B OS=Prochlorococcus marinus subsp. pastoris (strain CCMP1986 / NIES-2087 / MED4) GN=uvrB PE=3 SV=1 sp|Q7UZL3|UVRB_PROMP UvrABC system protein B OS=Prochlorococcus marinus subsp. pastoris (strain CCMP1986 / NIES-2087 / MED4) GN=uvrB PE=3 SV=1	A12	A12	61	4	6.63	77703	0							0					0

## Sheet: 2D_gel
Classification (Combined - using peptides detected in >= 1% samples with their max PLGS scores)	Protein Identifier	Description	Samples where the PROTEIN was detected	Sample with Best Detection	PLGS Protein Score	Sequence Coverage (%)	Number of Matched Peptides	Avg. Mass
Conclusive	A0LV20	PNP_ACIC1 Polyribonucleotide nucleotidyltransferase OS=Acidothermus cellulolyticus (strain ATCC 43068 / 11B) GN=pnp PE=3 SV=1 sp|A0LV20|PNP_ACIC1 Polyribonucleotide nucleotidyltransferase OS=Acidothermus cellulolyticus (strain ATCC 43068 / 11B) GN=pnp PE=3 SV=1	81, 82	82	120.919	7.8	6	83792.5
Conclusive	A0R7G6	INO1_MYCS2 Inositol-3-phosphate synthase OS=Mycobacterium smegmatis (strain ATCC 700084 / mc(2)155) GN=ino1 PE=1 SV=1 sp|A0R7G6|INO1_MYCS2 Inositol-3-phosphate synthase OS=Mycobacterium smegmatis (strain ATCC 700084 / mc(2)155) GN=ino1 PE=1 SV=1	56	56	1211.22	11.85	3	39413.7
Conclusive	A1R525	PNP_ARTAT Polyribonucleotide nucleotidyltransferase OS=Arthrobacter aurescens (strain TC1) GN=pnp PE=3 SV=1 sp|A1R525|PNP_ARTAT Polyribonucleotide nucleotidyltransferase OS=Arthrobacter aurescens (strain TC1) GN=pnp PE=3 SV=1	81, 82	81	972.038	9.33	7	80552.3
Conclusive	A1SLQ9	EFTS_NOCSJ Elongation factor Ts OS=Nocardioides sp. (strain ATCC BAA-499 / JS614) GN=tsf PE=3 SV=1 sp|A1SLQ9|EFTS_NOCSJ Elongation factor Ts OS=Nocardioides sp. (strain ATCC BAA-499 / JS614) GN=tsf PE=3 SV=1	37	37	507.609	12.22	5	28811.8
Conclusive	A3LSY0	DENR_PICST Translation machinery-associated protein 22 OS=Scheffersomyces stipitis (strain ATCC 58785 / CBS 6054 / NBRC 10063 / NRRL Y-11545) GN=TMA22 PE=3 SV=1 sp|A3LSY0|DENR_PICST Translation machinery-associated protein 22 OS=Scheffersomyces stipitis (strain ATCC 58785 / CBS 6054 / NBRC 10063 / NRRL Y-11545) GN=TMA22 PE=3 SV=1	4, 18, 41	41	369.862	5.13	1	22336.4
Conclusive	A4ZHR8	SAHH_MYCS2 Adenosylhomocysteinase OS=Mycobacterium smegmatis (strain ATCC 700084 / mc(2)155) GN=ahcY PE=1 SV=1 sp|A4ZHR8|SAHH_MYCS2 Adenosylhomocysteinase OS=Mycobacterium smegmatis (strain ATCC 700084 / mc(2)155) GN=ahcY PE=1 SV=1	77, 78	77	158.107	2.27	2	53441.5
Conclusive	A6WF55	GLYA_KINRD Serine hydroxymethyltransferase OS=Kineococcus radiotolerans (strain ATCC BAA-149 / DSM 14245 / SRS30216) GN=glyA PE=3 SV=1 sp|A6WF55|GLYA_KINRD Serine hydroxymethyltransferase OS=Kineococcus radiotolerans (strain ATCC BAA-149 / DSM 14245 / SRS30216) GN=glyA PE=3 SV=1	71	71	951.475	12.44	5	46202.5
Conclusive	B1VP97	PATR_STRGG Putative phenylalanine aminotransferase OS=Streptomyces griseus subsp. griseus (strain JCM 4626 / NBRC 13350) GN=pat PE=3 SV=1 sp|B1VP97|PATR_STRGG Putative phenylalanine aminotransferase OS=Streptomyces griseus subsp. griseus (strain JCM 4626 / NBRC 13350) GN=pat PE=3 SV=1	52, 56, 64	52	1402	12.81	4	38503.6
Conclusive	B3DZP5	CH60_METI4 60 kDa chaperonin OS=Methylacidiphilum infernorum (isolate V4) GN=groL PE=3 SV=1 sp|B3DZP5|CH60_METI4 60 kDa chaperonin OS=Methylacidiphilum infernorum (isolate V4) GN=groL PE=3 SV=1	6	6	536.955	15.63	6	58707.3
Conclusive	Beewolf_Backbone_contig385_full_rev_frame_0	circumsporozoite protein	60	60	295.341	25.3	3	9479.17
Conclusive	Beewolf_Backbone_contig6511_full_fwd_frame_2	asparagine synthase (glutamine-hydrolyzing)	25, 29, 30, 31, 32, 33, 41, 80, 81, 82, 90	82	2430.03	25.99	42	214475
Conclusive	Beewolf_Backbone_contig6814_full_fwd_frame_0	major royal jelly protein 3	42	42	375.951	10.45	17	195803
Conclusive	Beewolf_Backbone_contig6843_full_rev_frame_2	2-c-methyl-d-erythritol 4-phosphate cytidylyltransferase	21	21	1535.87	17.22	9	80876.9
Conclusive	Beewolf_Backbone_contig8152_full_rev_frame_0	ionotropic receptor 85a	85	85	327.81	28.03	9	40913.9
Conclusive	Beewolf_Backbone_contig10707_full_fwd_frame_1	elongation factor tu	55	55	399.443	4.02	7	162537
Conclusive	Beewolf_Backbone_contig13077_full_rev_frame_1	carboxypeptidase inhibitor	46	46	3468.67	7.53	7	98296.3
Conclusive	Beewolf_Backbone_contig14150_full_rev_frame_1	teratocyte released chitinase	56, 88	88	1770.13	33.89	13	54387.4
Conclusive	Beewolf_Backbone_contig14204_full_fwd_frame_0	serine protease easter	6, 20, 21, 27, 28, 29, 30, 31, 32, 33, 34, 36, 37, 39, 40, 41	40	6723.69	21.76	21	121281
Conclusive	Beewolf_Backbone_contig15088_full_fwd_frame_1	angiotensin-converting enzyme	82, 89	89	3168.11	28.07	24	86633.2
Conclusive	Beewolf_Backbone_contig20119_full_fwd_frame_1	protein creg1	3	3	784.18	7.8	5	69347.8
Conclusive	Beewolf_Backbone_contig27957_full_fwd_frame_2	odorant receptor 203	5	5	247.772	17.33	3	17909.5
Conclusive	Beewolf_Backbone_contig28416_full_fwd_frame_2	---NA---	13	13	574.347	21.28	2	11146.6
Conclusive	Beewolf_Backbone_contig29594_full_fwd_frame_1	pre-mrna cleavage complex 2 protein pcf11	23	23	330.832	55.14	2	12046
Conclusive	Beewolf_Backbone_contig35562_full_rev_frame_0	---NA---	37	37	274.796	55.29	3	10241.9
Conclusive	Beewolf_Backbone_contig38010_full_rev_frame_0	---NA---	16, 25, 85	16	299.031	20.21	1	11550.6
Conclusive	Beewolf_Backbone_contig39132_full_fwd_frame_0	---NA---	45	45	220.744	46.15	3	9940.12
Conclusive	Beewolf_Backbone_contig40241_full_rev_frame_2	---NA---	88	88	232.177	28.89	2	10588
Conclusive	Beewolf_Backbone_contig40785_full_fwd_frame_0	protein sel-1-like protein 1	15, 29, 30, 31, 32, 45, 46, 47, 49, 50, 72, 76, 79, 80, 81, 82, 86, 87, 88, 90	15	3783.08	5.06	4	121088
Conclusive	Beewolf_Backbone_contig42481_full_fwd_frame_1	chymotrypsin-like proteinase 6d precursor	26, 35	35	5377.82	33.87	10	35410.5
Conclusive	Beewolf_Backbone_contig42572_full_rev_frame_1	slit homolog 2	55	55	108.739	14.92	8	56251.8
Conclusive	Beewolf_Backbone_contig42619_full_fwd_frame_2	aminopeptidase n	85	85	487.349	20.5	9	51417.3
Conclusive	Beewolf_Backbone_contig44054_full_fwd_frame_0	uncharacterized protein c1orf43-like protein	58	58	283.044	12.58	1	18049.7
Conclusive	Beewolf_Backbone_contig44522_full_rev_frame_2	---NA---	83	83	371.747	15.34	2	23170.8
Conclusive	Beewolf_Backbone_contig44721_full_rev_frame_0	---NA---	60	60	258.098	15.43	2	19275.3
Conclusive	Beewolf_Backbone_contig45386_full_fwd_frame_0	serine protease easter	47	47	312.076	19.12	11	66409.8
Conclusive	Beewolf_Backbone_contig45398_full_rev_frame_0	glycine-rich protein	6	6	301.93	28.97	2	10772.5
Conclusive	Beewolf_Backbone_contig45590_full_fwd_frame_0	esterase fe4	72, 73, 76, 81, 82, 88, 90	76	5589.63	52.53	10	22989.9
Conclusive	Beewolf_Backbone_contig45973_full_rev_frame_0	esterase fe4-like	77	77	416.177	9.09	1	11534.2
Conclusive	Beewolf_Backbone_contig47092_full_rev_frame_2	esterase fe4-like	15, 32, 47, 49, 72, 76, 80, 81, 82, 90	15	4546.71	41.18	4	11928.6
Conclusive	Beewolf_Backbone_contig48769_full_rev_frame_2	trypsin 1	8, 9, 27, 28, 29, 30, 31, 32, 33, 34	27	8088.98	55.81	7	9624.07
Conclusive	Beewolf_Backbone_contig49377_full_rev_frame_1	zinc finger protein 235-like	88	88	167.967	3.13	1	34424.3
Conclusive	Beewolf_Backbone_contig52523_full_fwd_frame_1	superoxide dismutase [Cu-Zn]	13, 14, 16	14	1784.36	7.48	3	30025.7
Conclusive	Beewolf_Backbone_contig52545_full_rev_frame_2	furin-like protease 1	71	71	743.908	22	16	79400.9
Conclusive	Beewolf_Backbone_contig55074_full_fwd_frame_0	membrane metallo-endopeptidase-like 1	84	84	5346.87	36.31	21	53847
Conclusive	Beewolf_Backbone_contig55081_full_rev_frame_1	cell wall-associated hydrolase	34	34	300.915	29.47	1	10901.4
Conclusive	Beewolf_Backbone_contig55113_full_fwd_frame_0	female neotenic-specific protein 1	29, 30, 31, 72, 76, 81, 82	82	646.004	20.73	8	36914.8
Conclusive	Beewolf_Backbone_contig57264_full_fwd_frame_1	juvenile hormone esterase	15, 29, 30, 31, 32, 45, 46, 47, 49, 50, 72, 76, 79, 80, 81, 82, 86, 87, 88, 90	15	4632.5	21.18	2	9788.93
Conclusive	Beewolf_Backbone_contig57552_full_rev_frame_0	Superoxide dismutase [Cu-Zn]	14	14	1762.64	10.32	2	14541.9
Conclusive	C5BV99	HIS6_BEUC1 Imidazole glycerol phosphate synthase subunit HisF OS=Beutenbergia cavernae (strain ATCC BAA-8 / DSM 12333 / NBRC 16432) GN=hisF PE=3 SV=1 sp|C5BV99|HIS6_BEUC1 Imidazole glycerol phosphate synthase subunit HisF OS=Beutenbergia cavernae (strain ATCC BAA-8 / DSM 12333 / NBRC 16432) GN=hisF PE=3 SV=1	40	40	174.002	3.91	1	26410.6
Conclusive	CSPT_255	| thioesterase | 143985:144770 Reverse	22, 23	23	10928.8	73.95	17	28528.1
Conclusive	CSPT_393	| 20S proteasome subunit alpha | 266756:267667 Reverse	52	52	367.431	9.57	3	32436.5
Conclusive	CSPT_407	| methionine synthase | 283815:287324 Reverse	20, 22, 23	23	1297.77	8.81	8	128627
Conclusive	CSPT_494	| crotonyl CoA reductase | 374560:375897 Forward	58, 59, 60	59	4826.34	53.26	24	49115.2
Conclusive	CSPT_497	| MaoC domain protein | 379109:379660 Forward	17	17	10746.4	54.64	9	20612.1
Conclusive	CSPT_698	| conserved hypothetical protein | 558165:558908 Reverse	31	31	3847.64	62.75	15	27598.9
Conclusive	CSPT_796	| tellurium resistance protein TerD | 638744:639319 Reverse	1, 2	2	10542.6	81.15	10	20357.5
Conclusive	CSPT_1284	| ribose-5-phosphate isomerase B | 1072152:1072718 Reverse	10	10	1134.93	27.66	4	20822
Conclusive	CSPT_1289	| superoxide dismutase [Fe-Zn] | 1078631:1079272 Forward	3, 11, 12, 20	11	15138.9	60.56	10	23573.5
Conclusive	CSPT_1290	| aminopeptidase N | 1079602:1082190 Forward	84	84	1936.28	18.33	15	95257.6
Conclusive	CSPT_1302	| aminopeptidase N | 1091642:1094248 Forward	84	84	1336.46	25.69	22	95637.8
Conclusive	CSPT_1507	| citrate synthase I | 1271936:1273225 Reverse	55, 58, 59, 62	62	16146.3	58.51	21	48161.8
Conclusive	CSPT_1739	| NAD-dependent malic enzyme | 1479065:1480588 Reverse	56	56	496.858	20.51	9	52963.5
Conclusive	CSPT_1790	| adenosylhomocysteinase | 1539544:1541004 Reverse	34, 74, 77, 78, 79, 88	77	21921.5	46.71	27	52977
Conclusive	CSPT_1954	| methyltransferase | 1702264:1703082 Forward	29, 30, 31, 32, 33	30	15050.4	73.53	16	30145
Conclusive	CSPT_2055	| methyltransferase | 1797966:1798751 Reverse	22, 23	22	7781.84	55.56	13	29343.8
Conclusive	CSPT_2135	| bromoperoxidase-catalase | 1865208:1866692 Reverse	57, 79, 80, 88	88	753.409	33.81	12	54704.8
Conclusive	CSPT_2376	| fructose-1,6-bisphosphatase class II | 2081531:2082562 Forward	56	56	3195.59	37.03	10	36612.5
Conclusive	CSPT_2517	| cystathionine gamma-synthase | 2200424:2201590 Reverse	50, 54	54	5560.48	44.07	14	40978.3
Conclusive	CSPT_2577	| UDP-glucose 4-epimerase | 2257693:2258670 Reverse	48	48	3286.34	38.46	9	34591.6
Conclusive	CSPT_2867	| aspartate aminotransferase | 2536410:2537645 Forward	55	55	771.964	23.36	7	44200.2
Conclusive	CSPT_2875	| conserved hypothetical protein | 2544034:2544468 Reverse	45	45	995.087	34.72	3	15502.7
Conclusive	CSPT_3066	| arginine--tRNA ligase | 2711900:2713687 Forward	78, 79	79	726.395	24.54	13	65556
Conclusive	CSPT_3223	| fructose-bisphosphate aldolase, class II | 2868583:2869605 Reverse	47, 49, 50	47	5322.74	45.88	15	36539.2
Conclusive	CSPT_3400	| conserved hypothetical protein | 3027236:3029317 Reverse	1, 30, 31, 50, 82, 88, 89	31	12219	17.6	10	75838.4
Conclusive	CSPT_3402	| methionine--tRNA ligase | 3031229:3032845 Forward	79	79	5871.29	32.16	14	59875.2
Conclusive	CSPT_3419	| acyl-CoA dehydrogenase | 3048822:3050648 Forward	23, 50, 81, 82	82	2805.15	36.35	20	66733.7
Conclusive	CSPT_3579	| GNAT family acetyltransferase | 3209073:3209546 Reverse	45, 46	46	961.92	33.76	5	17298.5
Conclusive	CSPT_3604	| phenylalanine aminotransferase | 3235374:3236459 Forward	52, 56, 64	52	8975.67	55.4	16	38961.2
Conclusive	CSPT_3614	| Cof-like hydrolase | 3248538:3249422 Reverse	30	30	310.925	34.01	7	30955.9
Conclusive	CSPT_3878	| endoribonuclease | 3487197:3487664 Forward	7, 45, 46	45	7415.69	49.03	6	15816.1
Conclusive	CSPT_4084	| two-component system response regulator CseB | 3684120:3684815 Reverse	25	25	270.125	31.17	7	25016.6
Conclusive	CSPT_4161	| inorganic phosphate ABC transporter substrate-binding protein PstS | 3753113:3754231 Reverse	56	56	2313.29	44.89	14	38794.7
Conclusive	CSPT_4231	| thiosulfate sulfurtransferase | 3803207:3804046 Reverse	30, 31, 32, 33	31	6099.12	47.67	13	31312.7
Conclusive	CSPT_4292	| 2,3-bisphosphoglycerate-dependentphosphoglycerat e mutase | 3853237:3853998 Forward	38	38	6798.21	50.99	12	28341.1
Conclusive	CSPT_4298	| phosphate transport system protein | 3856224:3856919 Reverse	22, 25	22	2850.55	63.2	16	25455.1
Conclusive	CSPT_4300	| two-component system, OmpR family, responseregulator | 3858540:3859220 Forward	24	24	3082.14	37.61	11	25172.1
Conclusive	CSPT_4309	| guanyltransferase | 3869055:3869843 Reverse	28	28	298.806	27.86	6	28090.6
Conclusive	CSPT_4349	| tellurium resistance protein TerE | 3901471:3902046 Reverse	1, 2, 3	3	15123.7	81.15	9	20312.4
Conclusive	CSPT_4360	| trehalose-6-phosphate synthase | 3915671:3917362 Reverse	79	79	911.814	34.28	14	60071.3
Conclusive	CSPT_4423	| 2'-5' RNA ligase | 3978445:3978900 Forward	6	6	164.995	20.53	3	16243.3
Conclusive	CSPT_4433	| phosphoserine aminotransferase | 3986186:3987304 Reverse	53	53	4449.96	52.42	13	39334.1
Conclusive	CSPT_4595	| malate dehydrogenase | 4132178:4133167 Forward	20, 49, 50, 51	50	5819.97	36.78	11	34791.3
Conclusive	CSPT_4609	| ornithine aminotransferase | 4147771:4149000 Reverse	54, 56, 57	57	9541.37	45.97	17	43712.3
Conclusive	CSPT_4661	| thymidine phosphorylase | 4198795:4200072 Forward	53	53	1190.68	51.76	15	44310.6
Conclusive	CSPT_4755	| 3-ketoacyl-CoA thiolase | 4286834:4288054 Reverse	53, 65	53	15171.3	64.04	22	42894.5
Conclusive	CSPT_4757	| cystathionine beta-synthase | 4289866:4291254 Forward	51, 63	51	5416.46	50.65	21	49364.9
Conclusive	CSPT_4787	| diaminopimelate decarboxylase | 4315482:4316873 Forward	55	55	185.836	26.13	8	49928.3
Conclusive	CSPT_4816	| 3-hydroxybutyryl-CoA dehydrogenase | 4345363:4346214 Forward	25	25	4386.34	52.3	16	29931.1
Conclusive	CSPT_4830	| conserved hypothetical protein | 4357399:4358331 Reverse	30	30	292.442	28.71	9	34504.9
Conclusive	CSPT_5013	| serine hydroxymethyltransferase | 4505507:4506766 Reverse	71	71	9936.41	47.26	18	45040.1
Conclusive	CSPT_5092	| branched-chain-amino-acid aminotransferase | 4587437:4588534 Forward	56	56	1156.9	15.62	4	39648
Conclusive	CSPT_5112	| glutamate-tRNA ligase | 4608258:4609724 Forward	56	56	496.932	24.18	10	54296.8
Conclusive	CSPT_5174	| elongation factor Ts | 4671423:4672259 Forward	20, 21, 23, 25, 33, 34, 37	37	24611.4	77.7	23	29931.2
Conclusive	CSPT_5249	| polyribonucleotide nucleotidyltransferase | 4745323:4747539 Forward	81, 82	81	4066.29	24.8	17	79722.9
Conclusive	CSPT_5270	| starvation-inducible DNA-binding protein | 4779433:4779903 Forward	7, 45	7	3243.2	72.44	8	16790.1
Conclusive	CSPT_5369	| inositol-1-monophosphatase | 4893551:4894375 Forward	22	22	307.895	34.31	10	29097.7
Conclusive	CSPT_5560	| aconitate hydratase | 5067091:5069805 Forward	85	85	21834.4	54.09	41	97257.6
Conclusive	CSPT_5590	| chlorite dismutase | 5101192:5101908 Forward	3	3	228.225	20.17	5	27437.2
Conclusive	CSPT_5683	| methionine aminopeptidase | 5174568:5175425 Reverse	39	39	937.29	44.91	10	31776.8
Conclusive	CSPT_5812	| dihydrolipoamide dehydrogenase | 5300783:5302171 Reverse	60, 61, 77, 78	77	211.195	21.86	9	48826.5
Conclusive	CSPT_5836	| adenosine kinase | 5322695:5323681 Forward	52, 64	52	8364.45	49.39	16	35885.6
Conclusive	CSPT_5847	| anthranilate phosphoribosyltransferase | 5335364:5336494 Forward	48	48	508.719	49.47	12	38664.7
Conclusive	CSPT_5884	| bacterioferritin | 5371319:5371798 Reverse	4	4	2431.47	45.28	8	18654.1
Conclusive	CSPT_5905	| methyltransferase | 5390959:5391732 Forward	24	24	728.05	43.97	9	26868.4
Conclusive	CSPT_5980	| Indole-3-glycerol phosphate synthase 1 | 5460532:5461341 Forward	25	25	678.111	28.62	6	28354.3
Conclusive	CSPT_6069	| Zn-dependent hydrolase | 5548741:5549397 Reverse	20	20	497.344	22.02	3	23738.3
Conclusive	CSPT_6070	| mycothiol-dependent maleylpyruvate isomerase | 5549402:5550115 Reverse	24	24	7001.62	63.71	13	25687.9
Conclusive	CSPT_6084	| glyceraldehyde-3-phosphate dehydrogenase | 5564430:5565434 Forward	52, 56	56	3659.78	43.41	12	36282.3
Conclusive	CSPT_6120	| putative stress-induced protein | 5601233:5602411 Reverse	30	30	396.024	21.94	5	40394.8
Conclusive	CSPT_6273	| 3-hydroxybutyryl-CoA dehydrogenase | 5738066:5738926 Reverse	20, 25	25	364.964	30.07	6	30826.2
Conclusive	CSPT_6281	| isocitrate dehydrogenase, NADP-dependent | 5744219:5746438 Reverse	89	89	657.382	23.27	16	79429.5
Conclusive	CSPT_6333	| argininosuccinate lyase | 5781809:5783236 Forward	77, 78	77	170.065	16.42	9	51082.9
Conclusive	CSPT_6383	| pyridoxal biosynthesis lyase PdxS | 5831197:5832123 Forward	50	50	999.882	30.19	7	32724.2
Conclusive	CSPT_6510	| chaperone protein htpG | 5958068:5960032 Reverse	82	82	1568.38	15.44	8	74078.4
Conclusive	CSPT_6557	| tryptophan halogenase | 5997671:5999455 Forward	16, 53, 54, 81, 82, 90	82	11727.7	48.32	30	65471.9
Conclusive	CSPT_6559	| putative FAD dependent oxidase | 6001077:6002600 Forward	77, 78, 79, 88	78	487.961	18.34	8	54428.6
Conclusive	CSPT_7463	| type I polyketide synthase: domainsKS/AT/DH/KR/ACP | 6779274:6785042 Reverse	31	31	456.362	4.16	7	200925
Conclusive	CSPT_7643	| glutathione peroxidase | 6975959:6976447 Reverse	5	5	4132.32	61.73	8	17389.3
Conclusive	CSPT_7796	| methylmalonyl-CoA mutase small subunit | 7109549:7111444 Forward	81, 82	81	1975.95	39.46	17	66683
Conclusive	F4I8U3	Y1056_ARATH Putative B3 domain-containing protein At1g05615 OS=Arabidopsis thaliana GN=At1g05615 PE=3 SV=1 sp|F4I8U3|Y1056_ARATH Putative B3 domain-containing protein At1g05615 OS=Arabidopsis thaliana GN=At1g05615 PE=3 SV=1	23	23	215.957	14.53	3	19946.1
Conclusive	O43109	HSP90_PODAS Heat shock protein 90 homolog OS=Podospora anserina GN=MOD-E PE=3 SV=1 sp|O43109|HSP90_PODAS Heat shock protein 90 homolog OS=Podospora anserina GN=MOD-E PE=3 SV=1	82	82	1525.95	10.7	6	79379.8
Conclusive	O51917	SODF_STRCO Superoxide dismutase [Fe-Zn] 1 OS=Streptomyces coelicolor (strain ATCC BAA-471 / A3(2) / M145) GN=sodF1 PE=1 SV=3 sp|O51917|SODF_STRCO Superoxide dismutase [Fe-Zn] 1 OS=Streptomyces coelicolor (strain ATCC BAA-471 / A3(2) / M145) GN=sodF1 PE=1 SV=3	11	11	770.41	27.7	4	23527.3
Conclusive	O53166	ACNA_MYCTU Aconitate hydratase A OS=Mycobacterium tuberculosis (strain ATCC 25618 / H37Rv) GN=acn PE=1 SV=1 sp|O53166|ACNA_MYCTU Aconitate hydratase A OS=Mycobacterium tuberculosis (strain ATCC 25618 / H37Rv) GN=acn PE=1 SV=1	85	85	1191.95	7.64	7	102791
Conclusive	P00761	TRYP_PIG Trypsin OS=Sus scrofa PE=1 SV=1 sp|P00761|TRYP_PIG Trypsin OS=Sus scrofa PE=1 SV=1	1, 2, 3, 4, 5, 6, 7, 8, 9, 10, 11, 12, 13, 14, 15, 16, 17, 18, 19, 20, 21, 22, 23, 24, 25, 26, 27, 28, 29, 30, 31, 32, 33, 34, 35, 36, 37, 38, 39, 40, 41, 42, 43, 44, 45, 46, 47, 48, 49, 50, 51, 52, 53, 54, 55, 56, 57, 58, 59, 60, 61, 62, 63, 64, 65, 66, 68, 71, 72, 73, 74, 76, 77, 78, 79, 80, 81, 82, 83, 84, 85, 86, 87, 88, 89, 90	29	25315.1	36.8	7	25093.8
Conclusive	P01070	ITRA_SOYBN Trypsin inhibitor A OS=Glycine max GN=KTI3 PE=1 SV=2 sp|P01070|ITRA_SOYBN Trypsin inhibitor A OS=Glycine max GN=KTI3 PE=1 SV=2	16	16	1443.35	39.81	9	24290.5
Conclusive	P02533	K1C14_HUMAN Keratin_ type I cytoskeletal 14 OS=Homo sapiens GN=KRT14 PE=1 SV=4 sp|P02533|K1C14_HUMAN Keratin, type I cytoskeletal 14 OS=Homo sapiens GN=KRT14 PE=1 SV=4	3, 13, 15, 16, 23, 25, 33, 35, 37, 57, 59, 86	25	163.626	12.71	9	51903.7
Conclusive	P02535	K1C10_MOUSE Keratin_ type I cytoskeletal 10 OS=Mus musculus GN=Krt10 PE=1 SV=3 sp|P02535|K1C10_MOUSE Keratin, type I cytoskeletal 10 OS=Mus musculus GN=Krt10 PE=1 SV=3	3, 13, 15, 16, 23, 25, 33, 37, 40, 57, 59, 86	59	1125.84	16.49	10	57941
Conclusive	P04104	K2C1_MOUSE Keratin_ type II cytoskeletal 1 OS=Mus musculus GN=Krt1 PE=1 SV=4 sp|P04104|K2C1_MOUSE Keratin, type II cytoskeletal 1 OS=Mus musculus GN=Krt1 PE=1 SV=4	2, 3, 9, 10, 13, 15, 16, 23, 25, 33, 35, 36, 37, 40, 56, 57, 59, 76, 86, 87	57	686.887	15.23	11	66119.3
Conclusive	P04264	K2C1_HUMAN Keratin_ type II cytoskeletal 1 OS=Homo sapiens GN=KRT1 PE=1 SV=6 sp|P04264|K2C1_HUMAN Keratin, type II cytoskeletal 1 OS=Homo sapiens GN=KRT1 PE=1 SV=6	2, 3, 9, 10, 13, 15, 16, 23, 25, 33, 35, 36, 37, 40, 56, 57, 59, 76, 86, 87	25	3073	36.34	20	66209.9
Conclusive	P05781	K1C4_XENLA Keratin_ type I cytoskeletal 47 kDa OS=Xenopus laevis GN=xk81b2 PE=2 SV=1 sp|P05781|K1C4_XENLA Keratin, type I cytoskeletal 47 kDa OS=Xenopus laevis GN=xk81b2 PE=2 SV=1	13, 15, 16, 23, 25, 33, 37, 59, 86	86	119.734	12.65	5	45652.8
Conclusive	P06394	K1C10_BOVIN Keratin_ type I cytoskeletal 10 OS=Bos taurus GN=KRT10 PE=3 SV=1 sp|P06394|K1C10_BOVIN Keratin, type I cytoskeletal 10 OS=Bos taurus GN=KRT10 PE=3 SV=1	3, 13, 15, 16, 23, 25, 33, 35, 37, 40, 57, 59, 86	59	1128.46	26.62	13	55019.4
Conclusive	P06871	TRY1_CANLF Cationic trypsin OS=Canis lupus familiaris PE=2 SV=1 sp|P06871|TRY1_CANLF Cationic trypsin OS=Canis lupus familiaris PE=2 SV=1	1, 2, 3, 4, 5, 6, 8, 10, 12, 13, 14, 15, 16, 17, 18, 19, 20, 21, 22, 23, 24, 25, 26, 27, 28, 29, 30, 31, 32, 34, 36, 37, 38, 39, 42, 43, 44, 45, 46, 47, 48, 49, 50, 52, 53, 54, 56, 57, 58, 60, 61, 62, 63, 64, 65, 66, 68, 71, 72, 73, 74, 76, 77, 78, 79, 80, 81, 82, 83, 84, 85, 86, 87, 88, 89, 90	18	809.881	9.76	2	26854.3
Conclusive	P13645	K1C10_HUMAN Keratin_ type I cytoskeletal 10 OS=Homo sapiens GN=KRT10 PE=1 SV=6 sp|P13645|K1C10_HUMAN Keratin, type I cytoskeletal 10 OS=Homo sapiens GN=KRT10 PE=1 SV=6	3, 13, 15, 16, 23, 25, 33, 35, 37, 40, 57, 59, 86	59	2774.89	42.98	22	59055.3
Conclusive	P19537	ALF_CORGL Fructose-bisphosphate aldolase OS=Corynebacterium glutamicum (strain ATCC 13032 / DSM 20300 / JCM 1318 / LMG 3730 / NCIMB 10025) GN=fba PE=1 SV=3 sp|P19537|ALF_CORGL Fructose-bisphosphate aldolase OS=Corynebacterium glutamicum (strain ATCC 13032 / DSM 20300 / JCM 1318 / LMG 3730 / NCIMB 10025) GN=fba PE=1 SV=3	47	47	445.542	13.66	5	37385.2
Conclusive	P20903	CISY_STRHY Citrate synthase (Fragment) OS=Streptomyces hygroscopicus GN=gltA PE=1 SV=1 sp|P20903|CISY_STRHY Citrate synthase (Fragment) OS=Streptomyces hygroscopicus GN=gltA PE=1 SV=1	55, 58, 59, 62	55	798.993	40	1	2234.36
Conclusive	P29379	NHB2_RHORH Low-molecular weight cobalt-containing nitrile hydratase subunit beta OS=Rhodococcus rhodochrous PE=1 SV=1 sp|P29379|NHB2_RHORH Low-molecular weight cobalt-containing nitrile hydratase subunit beta OS=Rhodococcus rhodochrous PE=1 SV=1	60	60	250.349	18.14	3	25201
Conclusive	P33569	BCA_STRVP Bromoperoxidase-catalase OS=Streptomyces venezuelae (strain ATCC 10712 / CBS 650.69 / DSM 40230 / JCM 4526 / NBRC 13096 / PD 04745) GN=bca PE=1 SV=1 sp|P33569|BCA_STRVP Bromoperoxidase-catalase OS=Streptomyces venezuelae (strain ATCC 10712 / CBS 650.69 / DSM 40230 / JCM 4526 / NBRC 13096 / PD 04745) GN=bca PE=1 SV=1	57, 79, 80, 88	80	1040.53	8.9	7	54087.9
Conclusive	P35527	K1C9_HUMAN Keratin_ type I cytoskeletal 9 OS=Homo sapiens GN=KRT9 PE=1 SV=3 sp|P35527|K1C9_HUMAN Keratin, type I cytoskeletal 9 OS=Homo sapiens GN=KRT9 PE=1 SV=3	13, 15, 16, 25, 33, 35, 37, 57, 59, 86	25	992.988	35.47	17	62292.5
Conclusive	P35908	K22E_HUMAN Keratin_ type II cytoskeletal 2 epidermal OS=Homo sapiens GN=KRT2 PE=1 SV=2 sp|P35908|K22E_HUMAN Keratin, type II cytoskeletal 2 epidermal OS=Homo sapiens GN=KRT2 PE=1 SV=2	2, 3, 9, 10, 13, 15, 16, 23, 25, 33, 35, 36, 37, 40, 56, 57, 59, 76, 86, 87	59	3921.97	61.82	35	65718.1
Conclusive	P40174	EFTU1_STRCO Elongation factor Tu-1 OS=Streptomyces coelicolor (strain ATCC BAA-471 / A3(2) / M145) GN=tuf1 PE=3 SV=1 sp|P40174|EFTU1_STRCO Elongation factor Tu-1 OS=Streptomyces coelicolor (strain ATCC BAA-471 / A3(2) / M145) GN=tuf1 PE=3 SV=1	20, 21, 25, 53, 55	55	3961.26	30.23	11	43838.1
Conclusive	P42056	VDAC2_SOLTU Mitochondrial outer membrane protein porin of 36 kDa OS=Solanum tuberosum PE=1 SV=2 sp|P42056|VDAC2_SOLTU Mitochondrial outer membrane protein porin of 36 kDa OS=Solanum tuberosum PE=1 SV=2	23	23	247.503	40.58	3	29451.2
Conclusive	P42457	CISY_CORGL Citrate synthase OS=Corynebacterium glutamicum (strain ATCC 13032 / DSM 20300 / JCM 1318 / LMG 3730 / NCIMB 10025) GN=gltA PE=3 SV=1 sp|P42457|CISY_CORGL Citrate synthase OS=Corynebacterium glutamicum (strain ATCC 13032 / DSM 20300 / JCM 1318 / LMG 3730 / NCIMB 10025) GN=gltA PE=3 SV=1	55, 59, 62	62	966.119	12.81	4	48986.6
Conclusive	P61617	SAHH_GEOSL Adenosylhomocysteinase OS=Geobacter sulfurreducens (strain ATCC 51573 / DSM 12127 / PCA) GN=ahcY PE=3 SV=1 sp|P61617|SAHH_GEOSL Adenosylhomocysteinase OS=Geobacter sulfurreducens (strain ATCC 51573 / DSM 12127 / PCA) GN=ahcY PE=3 SV=1	34, 74, 77, 78, 79, 88	88	884.501	12.84	3	52854.3
Conclusive	P81605	DCD_HUMAN Dermcidin OS=Homo sapiens GN=DCD PE=1 SV=2 sp|P81605|DCD_HUMAN Dermcidin OS=Homo sapiens GN=DCD PE=1 SV=2	9, 11	9	2636.75	26.36	3	11397.9
Conclusive	Q0AEV8	SAHH_NITEC Adenosylhomocysteinase OS=Nitrosomonas eutropha (strain C91) GN=ahcY PE=3 SV=1 sp|Q0AEV8|SAHH_NITEC Adenosylhomocysteinase OS=Nitrosomonas eutropha (strain C91) GN=ahcY PE=3 SV=1	34, 74, 77, 78, 79, 88	88	876.657	15.9	4	53245.6
Conclusive	Q1CZI7	HTPG_MYXXD Chaperone protein HtpG OS=Myxococcus xanthus (strain DK 1622) GN=htpG PE=3 SV=1 sp|Q1CZI7|HTPG_MYXXD Chaperone protein HtpG OS=Myxococcus xanthus (strain DK 1622) GN=htpG PE=3 SV=1	82	82	1525.19	8.1	5	73386.2
Conclusive	Q2A1K3	ACNA_FRATH Aconitate hydratase A OS=Francisella tularensis subsp. holarctica (strain LVS) GN=acn PE=3 SV=1 sp|Q2A1K3|ACNA_FRATH Aconitate hydratase A OS=Francisella tularensis subsp. holarctica (strain LVS) GN=acn PE=3 SV=1	85	85	681.543	4.06	5	103046
Conclusive	Q3TTY5	K22E_MOUSE Keratin_ type II cytoskeletal 2 epidermal OS=Mus musculus GN=Krt2 PE=1 SV=1 sp|Q3TTY5|K22E_MOUSE Keratin, type II cytoskeletal 2 epidermal OS=Mus musculus GN=Krt2 PE=1 SV=1	2, 3, 9, 13, 15, 16, 23, 25, 33, 35, 36, 37, 40, 57, 59, 76, 86	59	725.133	21.22	15	71379
Conclusive	Q4FZU2	K2C6A_RAT Keratin_ type II cytoskeletal 6A OS=Rattus norvegicus GN=Krt6a PE=1 SV=1 sp|Q4FZU2|K2C6A_RAT Keratin, type II cytoskeletal 6A OS=Rattus norvegicus GN=Krt6a PE=1 SV=1	2, 3, 9, 10, 13, 15, 16, 23, 25, 33, 35, 36, 37, 40, 56, 57, 59, 76, 86, 87	59	565.852	11.05	6	59591.3
Conclusive	Q5XQN5	K2C5_BOVIN Keratin_ type II cytoskeletal 5 OS=Bos taurus GN=KRT5 PE=1 SV=1 sp|Q5XQN5|K2C5_BOVIN Keratin, type II cytoskeletal 5 OS=Bos taurus GN=KRT5 PE=1 SV=1	2, 3, 9, 10, 13, 15, 16, 23, 25, 33, 35, 36, 37, 40, 56, 57, 59, 76, 86, 87	15	455.69	8.65	7	63108.2
Conclusive	Q6EIY9	K2C1_CANLF Keratin_ type II cytoskeletal 1 OS=Canis lupus familiaris GN=KRT1 PE=2 SV=1 sp|Q6EIY9|K2C1_CANLF Keratin, type II cytoskeletal 1 OS=Canis lupus familiaris GN=KRT1 PE=2 SV=1	2, 3, 9, 10, 13, 15, 16, 23, 25, 33, 35, 36, 37, 40, 56, 57, 59, 76, 86, 87	25	1760.95	17.45	11	63961
Conclusive	Q6EIZ0	K1C10_CANLF Keratin_ type I cytoskeletal 10 OS=Canis lupus familiaris GN=KRT10 PE=2 SV=1 sp|Q6EIZ0|K1C10_CANLF Keratin, type I cytoskeletal 10 OS=Canis lupus familiaris GN=KRT10 PE=2 SV=1	3, 13, 15, 16, 23, 25, 33, 35, 37, 40, 57, 59, 86	59	1329.52	32.04	17	57882
Conclusive	Q6EIZ1	K22E_CANLF Keratin_ type II cytoskeletal 2 epidermal OS=Canis lupus familiaris GN=KRT2 PE=2 SV=1 sp|Q6EIZ1|K22E_CANLF Keratin, type II cytoskeletal 2 epidermal OS=Canis lupus familiaris GN=KRT2 PE=2 SV=1	2, 3, 9, 10, 13, 15, 16, 23, 25, 33, 35, 36, 37, 40, 56, 57, 59, 76, 86, 87	59	1359.1	22.91	15	64741
Conclusive	Q6IFZ6	K2C1B_MOUSE Keratin_ type II cytoskeletal 1b OS=Mus musculus GN=Krt77 PE=1 SV=1 sp|Q6IFZ6|K2C1B_MOUSE Keratin, type II cytoskeletal 1b OS=Mus musculus GN=Krt77 PE=1 SV=1	2, 3, 9, 10, 13, 15, 16, 23, 25, 33, 35, 36, 37, 40, 56, 57, 59, 76, 86, 87	59	911.714	10.84	7	61415.9
Conclusive	Q6IFZ9	K2C74_MOUSE Keratin_ type II cytoskeletal 74 OS=Mus musculus GN=Krt74 PE=3 SV=1 sp|Q6IFZ9|K2C74_MOUSE Keratin, type II cytoskeletal 74 OS=Mus musculus GN=Krt74 PE=3 SV=1	2, 3, 9, 10, 13, 15, 16, 23, 25, 33, 35, 36, 37, 40, 56, 57, 59, 76, 86, 87	37	193.672	8.08	6	55374
Conclusive	Q6IG01	K2C1B_RAT Keratin_ type II cytoskeletal 1b OS=Rattus norvegicus GN=Krt77 PE=3 SV=1 sp|Q6IG01|K2C1B_RAT Keratin, type II cytoskeletal 1b OS=Rattus norvegicus GN=Krt77 PE=3 SV=1	2, 3, 9, 10, 13, 15, 16, 23, 25, 33, 35, 36, 37, 40, 56, 57, 59, 76, 86, 87	57	586.461	12.33	6	57425.8
Conclusive	Q6IMF3	K2C1_RAT Keratin_ type II cytoskeletal 1 OS=Rattus norvegicus GN=Krt1 PE=2 SV=1 sp|Q6IMF3|K2C1_RAT Keratin, type II cytoskeletal 1 OS=Rattus norvegicus GN=Krt1 PE=2 SV=1	2, 3, 9, 10, 13, 15, 16, 23, 25, 33, 35, 36, 37, 40, 56, 57, 59, 76, 86, 87	37	290.461	18.4	9	65230.2
Conclusive	Q6NH63	ACNA_CORDI Aconitate hydratase A OS=Corynebacterium diphtheriae (strain ATCC 700971 / NCTC 13129 / Biotype gravis) GN=acn PE=3 SV=1 sp|Q6NH63|ACNA_CORDI Aconitate hydratase A OS=Corynebacterium diphtheriae (strain ATCC 700971 / NCTC 13129 / Biotype gravis) GN=acn PE=3 SV=1	85	85	1240.65	7.28	7	101671
Conclusive	Q6NXH9	K2C73_MOUSE Keratin_ type II cytoskeletal 73 OS=Mus musculus GN=Krt73 PE=1 SV=1 sp|Q6NXH9|K2C73_MOUSE Keratin, type II cytoskeletal 73 OS=Mus musculus GN=Krt73 PE=1 SV=1	2, 3, 9, 10, 13, 15, 16, 23, 25, 33, 35, 36, 37, 40, 56, 57, 59, 76, 86, 87	59	987.837	14.84	8	59538.8
Conclusive	Q7XQQ2	TRXM3_ORYSJ Thioredoxin M3_ chloroplastic OS=Oryza sativa subsp. japonica GN=Os04g0430800 PE=2 SV=4 sp|Q7XQQ2|TRXM3_ORYSJ Thioredoxin M3, chloroplastic OS=Oryza sativa subsp. japonica GN=Os04g0430800 PE=2 SV=4	4	4	114.561	6.86	2	19853.5
Conclusive	Q7Z794	K2C1B_HUMAN Keratin_ type II cytoskeletal 1b OS=Homo sapiens GN=KRT77 PE=2 SV=3 sp|Q7Z794|K2C1B_HUMAN Keratin, type II cytoskeletal 1b OS=Homo sapiens GN=KRT77 PE=2 SV=3	2, 3, 9, 10, 13, 15, 16, 23, 25, 33, 35, 36, 37, 40, 56, 57, 59, 76, 86, 87	16	298.773	12.11	5	62186.6
Conclusive	Q08D91	K2C75_BOVIN Keratin_ type II cytoskeletal 75 OS=Bos taurus GN=KRT75 PE=2 SV=1 sp|Q08D91|K2C75_BOVIN Keratin, type II cytoskeletal 75 OS=Bos taurus GN=KRT75 PE=2 SV=1	2, 3, 9, 10, 13, 15, 16, 23, 25, 33, 35, 36, 37, 40, 56, 57, 59, 76, 86, 87	57	373.461	14.55	9	59435.1
Conclusive	Q8RE57	SYM_FUSNN Methionine--tRNA ligase OS=Fusobacterium nucleatum subsp. nucleatum (strain ATCC 25586 / CIP 101130 / JCM 8532 / LMG 13131) GN=metG PE=3 SV=1 sp|Q8RE57|SYM_FUSNN Methionine--tRNA ligase OS=Fusobacterium nucleatum subsp. nucleatum (strain ATCC 25586 / CIP 101130 / JCM 8532 / LMG 13131) GN=metG PE=3 SV=1	79	79	299.047	3.62	3	73112.8
Conclusive	Q8UJ99	SAHH_AGRFC Adenosylhomocysteinase OS=Agrobacterium fabrum (strain C58 / ATCC 33970) GN=ahcY PE=3 SV=1 sp|Q8UJ99|SAHH_AGRFC Adenosylhomocysteinase OS=Agrobacterium fabrum (strain C58 / ATCC 33970) GN=ahcY PE=3 SV=1	34, 74, 77, 78, 79, 88	77	2000.29	7.73	2	51444.8
Conclusive	Q8WPW2	PDX1_SUBDO Pyridoxal 5'-phosphate synthase subunit SNZERR OS=Suberites domuncula GN=SNZERR PE=2 SV=2 sp|Q8WPW2|PDX1_SUBDO Pyridoxal 5'-phosphate synthase subunit SNZERR OS=Suberites domuncula GN=SNZERR PE=2 SV=2	50	50	307.957	15.69	4	32989.8
Conclusive	Q9F2I9	SYM_STRCO Methionine--tRNA ligase OS=Streptomyces coelicolor (strain ATCC BAA-471 / A3(2) / M145) GN=metG PE=3 SV=1 sp|Q9F2I9|SYM_STRCO Methionine--tRNA ligase OS=Streptomyces coelicolor (strain ATCC BAA-471 / A3(2) / M145) GN=metG PE=3 SV=1	79	79	1008.65	9.48	4	59912.4
Conclusive	Q9I3F5	ACNA_PSEAE Aconitate hydratase A OS=Pseudomonas aeruginosa (strain ATCC 15692 / DSM 22644 / CIP 104116 / JCM 14847 / LMG 12228 / 1C / PRS 101 / PAO1) GN=acnA PE=3 SV=1 sp|Q9I3F5|ACNA_PSEAE Aconitate hydratase A OS=Pseudomonas aeruginosa (strain ATCC 15692 / DSM 22644 / CIP 104116 / JCM 14847 / LMG 12228 / 1C / PRS 101 / PAO1) GN=acnA PE=3 SV=1	85	85	699.357	7.14	6	99490.1
Conclusive	Q9KZK9	COFD_STRCO 2-phospho-L-lactate transferase OS=Streptomyces coelicolor (strain ATCC BAA-471 / A3(2) / M145) GN=cofD PE=3 SV=1 sp|Q9KZK9|COFD_STRCO 2-phospho-L-lactate transferase OS=Streptomyces coelicolor (strain ATCC BAA-471 / A3(2) / M145) GN=cofD PE=3 SV=1	31	31	477.342	20.69	5	33784.6
Conclusive	Q9R0H5	K2C71_MOUSE Keratin_ type II cytoskeletal 71 OS=Mus musculus GN=Krt71 PE=1 SV=1 sp|Q9R0H5|K2C71_MOUSE Keratin, type II cytoskeletal 71 OS=Mus musculus GN=Krt71 PE=1 SV=1	2, 3, 9, 10, 13, 15, 16, 23, 25, 33, 35, 36, 37, 40, 56, 57, 59, 76, 86, 87	59	930.068	14.69	9	57895.8
Conclusive	Q9SIF2	HS905_ARATH Heat shock protein 90-5_ chloroplastic OS=Arabidopsis thaliana GN=HSP90-5 PE=1 SV=1 sp|Q9SIF2|HS905_ARATH Heat shock protein 90-5, chloroplastic OS=Arabidopsis thaliana GN=HSP90-5 PE=1 SV=1	82	82	1511.54	3.85	3	89119.3
Conclusive	Q9VLR5	TCP4_DROME RNA polymerase II transcriptional coactivator OS=Drosophila melanogaster GN=Ssb-c31a PE=2 SV=1 sp|Q9VLR5|TCP4_DROME RNA polymerase II transcriptional coactivator OS=Drosophila melanogaster GN=Ssb-c31a PE=2 SV=1	40	40	212.113	25.45	2	12188.7
Conclusive	Q54DA5	ZC3HF_DICDI Zinc finger CCCH domain-containing protein 15 homolog OS=Dictyostelium discoideum GN=DDB_G0292410 PE=3 SV=1 sp|Q54DA5|ZC3HF_DICDI Zinc finger CCCH domain-containing protein 15 homolog OS=Dictyostelium discoideum GN=DDB_G0292410 PE=3 SV=1	37	37	232.498	2.14	1	42992.6
Conclusive	Q60CG8	SAHH_METCA Adenosylhomocysteinase OS=Methylococcus capsulatus (strain ATCC 33009 / NCIMB 11132 / Bath) GN=ahcY PE=3 SV=1 sp|Q60CG8|SAHH_METCA Adenosylhomocysteinase OS=Methylococcus capsulatus (strain ATCC 33009 / NCIMB 11132 / Bath) GN=ahcY PE=3 SV=1	34, 74, 77, 78, 79, 88	34	571.348	10.17	3	52113.5
Conclusive	Q60FC2	CFDP1_TRAJA Craniofacial development protein 1 OS=Tragulus javanicus GN=CFDP1 PE=2 SV=1 sp|Q60FC2|CFDP1_TRAJA Craniofacial development protein 1 OS=Tragulus javanicus GN=CFDP1 PE=2 SV=1	81	81	319.381	2.68	1	33609.9
Conclusive	Q82EX9	DNAK1_STRAW Chaperone protein dnaK1 OS=Streptomyces avermitilis (strain ATCC 31267 / DSM 46492 / JCM 5070 / NBRC 14893 / NCIMB 12804 / NRRL 8165 / MA-4680) GN=dnaK1 PE=3 SV=1 sp|Q82EX9|DNAK1_STRAW Chaperone protein dnaK1 OS=Streptomyces avermitilis (strain ATCC 31267 / DSM 46492 / JCM 5070 / NBRC 14893 / NCIMB 12804 / NRRL 8165 / MA-4680) GN=dnaK1 PE=3 SV=1	32, 52	52	610.719	24.6	12	66749.9
Conclusive	Q98CH8	Y5144_RHILO UPF0303 protein mlr5144 OS=Rhizobium loti (strain MAFF303099) GN=mlr5144 PE=3 SV=1 sp|Q98CH8|Y5144_RHILO UPF0303 protein mlr5144 OS=Rhizobium loti (strain MAFF303099) GN=mlr5144 PE=3 SV=1	28	28	271.511	20.36	3	18311.2
Conclusive	Q827U0	PDXS_STRAW Pyridoxal 5'-phosphate synthase subunit PdxS OS=Streptomyces avermitilis (strain ATCC 31267 / DSM 46492 / JCM 5070 / NBRC 14893 / NCIMB 12804 / NRRL 8165 / MA-4680) GN=pdxS PE=3 SV=1 sp|Q827U0|PDXS_STRAW Pyridoxal 5'-phosphate synthase subunit PdxS OS=Streptomyces avermitilis (strain ATCC 31267 / DSM 46492 / JCM 5070 / NBRC 14893 / NCIMB 12804 / NRRL 8165 / MA-4680) GN=pdxS PE=3 SV=1	50	50	472.494	15.13	5	32334.9
Conclusive	Q829W3	G3P2_STRAW Glyceraldehyde-3-phosphate dehydrogenase 2 OS=Streptomyces avermitilis (strain ATCC 31267 / DSM 46492 / JCM 5070 / NBRC 14893 / NCIMB 12804 / NRRL 8165 / MA-4680) GN=gap2 PE=1 SV=1 sp|Q829W3|G3P2_STRAW Glyceraldehyde-3-phosphate dehydrogenase 2 OS=Streptomyces avermitilis (strain ATCC 31267 / DSM 46492 / JCM 5070 / NBRC 14893 / NCIMB 12804 / NRRL 8165 / MA-4680) GN=gap2 PE=1 SV=1	52, 56	56	466.645	7.16	2	36333.3
Conclusive	Q936D6	SAHH_STRAA Adenosylhomocysteinase OS=Streptomyces argillaceus GN=ahcY PE=3 SV=1 sp|Q936D6|SAHH_STRAA Adenosylhomocysteinase OS=Streptomyces argillaceus GN=ahcY PE=3 SV=1	34, 74, 77, 78, 79, 88	77	4224.67	17.63	11	52791.8
Conclusive	Q11010	AMPN_STRLI Aminopeptidase N OS=Streptomyces lividans GN=pepN PE=1 SV=1 sp|Q11010|AMPN_STRLI Aminopeptidase N OS=Streptomyces lividans GN=pepN PE=1 SV=1	84	84	294.506	9.92	8	94651.9
Conclusive	Q59714	CATA_PSEPU Catalase OS=Pseudomonas putida GN=katA PE=3 SV=1 sp|Q59714|CATA_PSEPU Catalase OS=Pseudomonas putida GN=katA PE=3 SV=1	57, 79, 80	80	495.49	16.7	7	53495.6
Indistinguishable Protein Group 1	Beewolf_Backbone_contig37587_full_fwd_frame_2	secreted hydrolase	18, 19, 20	19	7521.04	38.37	9	44245.3
Indistinguishable Protein Group 1	CSPT_2000	| lysozyme M1 (GHF25) | 1742354:1743196 Forward	18, 19, 20	19	7536.22	58.93	10	30570.9
Indistinguishable Protein Group 2	Beewolf_Backbone_contig37618_full_fwd_frame_1	pyoverdine biosynthesis protein	25	25	6136.59	24.82	17	90761.8
Indistinguishable Protein Group 2	CSPT_4943	| pyoverdine biosynthesis protein | 4452395:4453198 Reverse	25	25	6136.59	76.4	17	30295.1
Indistinguishable Protein Group 3	Beewolf_Backbone_contig40828_full_rev_frame_0	inositol 1-phosphate synthase	20, 52, 56	56	6744	37.83	20	70568.9
Indistinguishable Protein Group 3	CSPT_3546	| myo-inositol-1-phosphate synthase | 3177231:3178313 Reverse	20, 52, 56	56	6744	67.78	20	39887.2
Indistinguishable Protein Group 4	Beewolf_Backbone_contig6374_full_fwd_frame_1	chaperonin GroL	6	6	3514.67	15.98	8	63838.7
Indistinguishable Protein Group 4	CSPT_4365	| chaperonin GroEL | 3921844:3923469 Forward	6	6	3514.67	17.93	8	57020.2
Indistinguishable Protein Group 5	Beewolf_Backbone_contig15180_full_fwd_frame_1	cholesterol esterase	44	44	5489.2	29.45	11	46111.7
Indistinguishable Protein Group 5	CSPT_4856	| conserved hypothetical protein | 4381089:4381709 Forward	44	44	5489.2	62.62	11	21460.5
Indistinguishable Protein Group 6	Beewolf_Backbone_contig15603_full_rev_frame_0	peptide abc transporter substrate-binding protein	79, 86, 87	86	3724.35	42.59	27	70889.8
Indistinguishable Protein Group 6	CSPT_2314	| oligopeptide ABC transporter substrate-bindingprotein OppA | 2018864:2020489 Reverse	79, 86, 87	86	3724.35	51.02	27	59826.9
Indistinguishable Protein Group 7	P84720	PS4_PINST Putative LRR disease resistance protein/transmembrane receptor kinase PS4 (Fragment) OS=Pinus strobus PE=1 SV=1 sp|P84720|PS4_PINST Putative LRR disease resistance protein/transmembrane receptor kinase PS4 (Fragment) OS=Pinus strobus PE=1 SV=1	6, 9, 16, 21, 22, 23, 24, 25, 29, 32, 36, 71, 72, 78, 81, 86	21	6687.24	100	1	870.06
Indistinguishable Protein Group 7	P84732	PS16_PINST Putative LRR disease resistance protein/transmembrane receptor kinase PS16 (Fragment) OS=Pinus strobus PE=1 SV=1 sp|P84732|PS16_PINST Putative LRR disease resistance protein/transmembrane receptor kinase PS16 (Fragment) OS=Pinus strobus PE=1 SV=1	6, 9, 16, 21, 22, 23, 24, 25, 29, 32, 36, 71, 72, 78, 81, 86	21	6687.24	100	1	870.06
Indistinguishable Protein Group 7	P84735	PS19_PINST Putative LRR disease resistance protein/transmembrane receptor kinase PS19 (Fragment) OS=Pinus strobus PE=1 SV=1 sp|P84735|PS19_PINST Putative LRR disease resistance protein/transmembrane receptor kinase PS19 (Fragment) OS=Pinus strobus PE=1 SV=1	6, 9, 16, 21, 22, 23, 24, 25, 29, 32, 36, 71, 72, 78, 81, 86	21	6687.24	100	1	870.06
Indistinguishable Protein Group 7	Q9ZU46	ZAR1_ARATH Receptor protein kinase-like protein ZAR1 OS=Arabidopsis thaliana GN=ZAR1 PE=1 SV=1 sp|Q9ZU46|ZAR1_ARATH Receptor protein kinase-like protein ZAR1 OS=Arabidopsis thaliana GN=ZAR1 PE=1 SV=1	6, 9, 16, 21, 22, 23, 24, 25, 29, 32, 36, 71, 72, 78, 81, 86	21	6687.24	1.12	1	79333.9
Indistinguishable Protein Group 8	CSPT_3991	| acetyl-/propionyl-coenzyme A carboxylase alphachain | 3597298:3599262 Forward	77, 78	77	4216.77	38.84	20	68687.4
Indistinguishable Protein Group 8	CSPT_4690	| acetyl-/propionyl-coenzyme A carboxylase alphachain | 4225261:4227135 Reverse	77, 78	77	4212.66	40.22	19	65868.2
Indistinguishable Protein Group 9	Beewolf_Backbone_contig51127_full_fwd_frame_2	chaperone protein DnaK	32, 52	32	1197.16	10.22	13	152895
Indistinguishable Protein Group 9	CSPT_3244	| molecular chaperone protein DnaK | 2889732:2891597 Reverse	32, 52	32	1202.04	24.15	15	66771
Indistinguishable Protein Group 10	Beewolf_Backbone_contig7267_full_fwd_frame_0	fatty acid oxidation complex alpha-subunit	62	62	1537.39	15.42	16	129707
Indistinguishable Protein Group 10	CSPT_5576	| 3-ketoacyl-CoA thiolase | 5088096:5089310 Reverse	62	62	1575.52	46.78	17	43218.1
Indistinguishable Protein Group 11	Beewolf_Backbone_contig15303_full_rev_frame_2	aldehyde dehydrogenase	20, 22, 25	22	782.401	23.31	11	57581.2
Indistinguishable Protein Group 11	CSPT_5184	| gamma-aminobutyraldehyde dehydrogenase | 4683675:4685129 Forward	20, 22, 25	22	782.401	25.62	11	52221.2
Indistinguishable Protein Group 12	Beewolf_Backbone_contig43_full_rev_frame_1	inorganic pyrophosphatase	4	4	891.632	12.05	2	18951.2
Indistinguishable Protein Group 12	CSPT_4031	| Inorganic pyrophosphatase | 3632303:3632800 Reverse	4	4	891.632	12.12	2	18603.7
Indistinguishable Protein Group 13	Beewolf_Backbone_contig6508_full_fwd_frame_1	transcriptional regulator	11	11	594.684	12.4	5	53222.5
Indistinguishable Protein Group 13	CSPT_7690	| TetR family transcriptional regulator | 7012839:7013477 Forward	11	11	594.684	28.3	5	22797.9
Indistinguishable Protein Group 14	Beewolf_Backbone_contig6376_full_rev_frame_1	electron transfer alpha subunit	30	30	686.122	22.04	8	71272.3
Indistinguishable Protein Group 14	CSPT_6678	| electron transfer flavoprotein subunit alpha | 6093621:6094583 Forward	30	30	743.396	51.88	9	32507.8
Indistinguishable Protein Group 15	Beewolf_Backbone_contig17851_full_rev_frame_1	Beewolf-Backbone_contig17851_full_rev_frame_1	23	23	644.719	24.91	7	31548.4
Indistinguishable Protein Group 15	CSPT_6416	| elongation factor P | 5868334:5868900 Forward	23	23	644.719	38.83	7	20539.3
Indistinguishable Protein Group 16	Beewolf_Backbone_contig14114_full_rev_frame_0	udp-n-acetylglucosamine transferase	25	25	267.156	12.97	7	56218.4
Indistinguishable Protein Group 16	CSPT_5554	| UDP-N-acetylglucosamine transferase | 5060793:5062331 Reverse	25	25	273.44	14.45	8	56662
Indistinguishable Protein Group 17	B8ZQE9	SAHH_MYCLB Adenosylhomocysteinase OS=Mycobacterium leprae (strain Br4923) GN=ahcY PE=3 SV=1 sp|B8ZQE9|SAHH_MYCLB Adenosylhomocysteinase OS=Mycobacterium leprae (strain Br4923) GN=ahcY PE=3 SV=1	74, 77, 78, 79, 88	77	2064.99	7.72	2	54157.4
Indistinguishable Protein Group 17	Q9CCJ4	SAHH_MYCLE Adenosylhomocysteinase OS=Mycobacterium leprae (strain TN) GN=ahcY PE=3 SV=1 sp|Q9CCJ4|SAHH_MYCLE Adenosylhomocysteinase OS=Mycobacterium leprae (strain TN) GN=ahcY PE=3 SV=1	74, 77, 78, 79, 88	77	2064.99	7.72	2	54157.4
Indistinguishable Protein Group 18	B1VS80	GPMA_STRGG 2_3-bisphosphoglycerate-dependent phosphoglycerate mutase OS=Streptomyces griseus subsp. griseus (strain JCM 4626 / NBRC 13350) GN=gpmA PE=3 SV=1 sp|B1VS80|GPMA_STRGG 2,3-bisphosphoglycerate-dependent phosphoglycerate mutase OS=Streptomyces griseus subsp. griseus (strain JCM 4626 / NBRC 13350) GN=gpmA PE=3 SV=1	38	38	2505.98	25.3	7	28482.4
Indistinguishable Protein Group 18	Q82GB8	GPMA_STRAW 2_3-bisphosphoglycerate-dependent phosphoglycerate mutase OS=Streptomyces avermitilis (strain ATCC 31267 / DSM 46492 / JCM 5070 / NBRC 14893 / NCIMB 12804 / NRRL 8165 / MA-4680) GN=gpmA PE=3 SV=1 sp|Q82GB8|GPMA_STRAW 2,3-bisphosphoglycerate-dependent phosphoglycerate mutase OS=Streptomyces avermitilis (strain ATCC 31267 / DSM 46492 / JCM 5070 / NBRC 14893 / NCIMB 12804 / NRRL 8165 / MA…	38	38	2505.98	25.3	7	28242
Indistinguishable Protein Group 19	P9WPD4	CISY1_MYCTO Citrate synthase 1 OS=Mycobacterium tuberculosis (strain CDC 1551 / Oshkosh) GN=gltA2 PE=3 SV=1 sp|P9WPD4|CISY1_MYCTO Citrate synthase 1 OS=Mycobacterium tuberculosis (strain CDC 1551 / Oshkosh) GN=gltA2 PE=3 SV=1	55, 58, 59, 62	55	978.482	9.51	3	48092.6
Indistinguishable Protein Group 19	P9WPD5	CISY1_MYCTU Citrate synthase 1 OS=Mycobacterium tuberculosis (strain ATCC 25618 / H37Rv) GN=gltA2 PE=1 SV=1 sp|P9WPD5|CISY1_MYCTU Citrate synthase 1 OS=Mycobacterium tuberculosis (strain ATCC 25618 / H37Rv) GN=gltA2 PE=1 SV=1	55, 58, 59, 62	55	970.445	5.57	2	48092.6
Indistinguishable Protein Group 20	A4QC87	SAHH_CORGB Adenosylhomocysteinase OS=Corynebacterium glutamicum (strain R) GN=ahcY PE=3 SV=1 sp|A4QC87|SAHH_CORGB Adenosylhomocysteinase OS=Corynebacterium glutamicum (strain R) GN=ahcY PE=3 SV=1	34, 74, 77, 78, 79, 88	34	565.19	10.67	3	52653.5
Indistinguishable Protein Group 20	Q8NSC4	SAHH_CORGL Adenosylhomocysteinase OS=Corynebacterium glutamicum (strain ATCC 13032 / DSM 20300 / JCM 1318 / LMG 3730 / NCIMB 10025) GN=ahcY PE=3 SV=1 sp|Q8NSC4|SAHH_CORGL Adenosylhomocysteinase OS=Corynebacterium glutamicum (strain ATCC 13032 / DSM 20300 / JCM 1318 / LMG 3730 / NCIMB 10025) GN=ahcY PE=3 SV=1	34, 74, 77, 78, 79, 88	34	565.19	10.76	3	52223.9
Indistinguishable Protein Group 21	Beewolf_Backbone_contig40610_full_fwd_frame_1	chaperonin	GroEL	4	131.959	8.15	5	80376.4
Indistinguishable Protein Group 21	CSPT_2760	| chaperonin GroEL | 2446080:2447696 Reverse	4, 6	4	139.359	13.94	6	56573.2
Indistinguishable Protein Group 22	B5EFR2	RL5_GEOBB 50S ribosomal protein L5 OS=Geobacter bemidjiensis (strain Bem / ATCC BAA-1014 / DSM 16622) GN=rplE PE=3 SV=1 sp|B5EFR2|RL5_GEOBB 50S ribosomal protein L5 OS=Geobacter bemidjiensis (strain Bem / ATCC BAA-1014 / DSM 16622) GN=rplE PE=3 SV=1	18, 33, 45, 58, 77, 88	77	263.335	19.55	3	19930.7
Indistinguishable Protein Group 22	C6E4P5	RL5_GEOSM 50S ribosomal protein L5 OS=Geobacter sp. (strain M21) GN=rplE PE=3 SV=1 sp|C6E4P5|RL5_GEOSM 50S ribosomal protein L5 OS=Geobacter sp. (strain M21) GN=rplE PE=3 SV=1	18, 33, 45, 58, 77, 88	77	251.058	15.64	2	19916.6
